# Supplementary material for: The enemy of my enemy is my friend: native pine marten recovery reverses the decline of the red squirrel by suppressing grey squirrel populations
Source: Proc Biol Sci. 2018 Mar 7;285(1874):20172603. doi: 10.1098/rspb.2017.2603 (PMC5879625; doi:10.1098/rspb.2017.2603)
Supplement: Data S9 from The enemy of my enemy is my friend: Native pine marten recovery reverses the decline of the red squirrel by suppressing grey squirrel populations [file rspb20172603supp9.csv]

Year	id	occasion	trapID	sex	session	site
2016	F11	1	2ZSQ09	f	BO	Z
2016	F11	1	2ZSQ10	f	BO	Z
2016	F11	1	2ZSQ11	f	BO	Z
2016	F11	1	2ZSQ12	f	BO	Z
2016	F11	1	2ZSQ13	f	BO	Z
2016	F11	1	2ZSQ14	f	BO	Z
2016	F11	1	2ZSQ15	f	BO	Z
2016	F11	2	2ZSQ06	f	BO	Z
2016	F11	2	2ZSQ09	f	BO	Z
2016	F11	2	2ZSQ10	f	BO	Z
2016	F11	2	2ZSQ11	f	BO	Z
2016	F11	2	2ZSQ12	f	BO	Z
2016	F11	2	2ZSQ15	f	BO	Z
2016	F11	2	2ZSQ16	f	BO	Z
2016	F11	3	2ZSQ12	f	BO	Z
2016	F11	3	2ZSQ06	f	BO	Z
2016	F11	3	2ZSQ09	f	BO	Z
2016	F11	3	2ZSQ10	f	BO	Z
2016	F11	3	2ZSQ13	f	BO	Z
2016	F11	3	2ZSQ15	f	BO	Z
2016	F11	3	2ZSQ16	f	BO	Z
2016	F11	4	2ZSQ06	f	BO	Z
2016	F11	4	2ZSQ09	f	BO	Z
2016	F11	4	2ZSQ10	f	BO	Z
2016	F11	4	2ZSQ15	f	BO	Z
2016	F11	4	2ZSQ12	f	BO	Z
2016	F11	4	2ZSQ13	f	BO	Z
2016	F11	4	2ZSQ16	f	BO	Z
2016	F12	2	DDSQ01	f	HI	DD
2016	F12	2	DDSQ02	f	HI	DD
2016	F12	2	DDSQ18	f	HI	DD
2016	F12	2	DDSQ19	f	HI	DD
2016	F12	2	DDSQ20	f	HI	DD
2016	F12	3	DDSQ01	f	HI	DD
2016	F12	3	DDSQ02	f	HI	DD
2016	F12	3	DDSQ20	f	HI	DD
2016	F12	3	DDSQ21	f	HI	DD
2016	F12	4	DDSQ01	f	HI	DD
2016	F12	4	DDSQ02	f	HI	DD
2016	F12	4	DDSQ18	f	HI	DD
2016	F12	4	DDSQ19	f	HI	DD
2016	F12	5	DDSQ01	f	HI	DD
2016	F13	1	1GSQ05	f	LL	G
2016	F13	1	1GSQ07	f	LL	G
2016	F13	1	1GSQ08	f	LL	G
2016	F13	1	1GSQ09	f	LL	G
2016	F13	2	1GSQ07	f	LL	G
2016	F13	2	1GSQ08	f	LL	G
2016	F13	3	1GSQ05	f	LL	G
2016	F13	4	1GSQ05	f	LL	G
2016	F13	4	1GSQ07	f	LL	G
2016	F14	1	1GSQ03	f	LL	G
2016	F14	1	1GSQ04	f	LL	G
2016	F14	2	1GSQ01	f	LL	G
2016	F14	2	1GSQ02	f	LL	G
2016	F14	2	1GSQ03	f	LL	G
2016	F14	3	1GSQ03	f	LL	G
2016	F14	3	1GSQ04	f	LL	G
2016	F14	4	1GSQ01	f	LL	G
2016	F14	4	1GSQ02	f	LL	G
2016	F14	4	1GSQ03	f	LL	G
2016	F16	1	1FSQ09	f	LL	F
2016	F16	2	1FSQ09	f	LL	F
2016	F16	3	1FSQ07	f	LL	F
2016	F16	3	1FSQ09	f	LL	F
2016	F17	2	1CSQ11	f	LL	C
2016	F17	2	1CSQ12	f	LL	C
2016	F17	3	1CSQ11	f	LL	C
2016	F17	3	1CSQ12	f	LL	C
2016	F17	4	1CSQ11	f	LL	C
2016	F17	4	1CSQ12	f	LL	C
2016	F20	3	1ESQ01	f	LL	E
2016	F20	3	1ESQ03	f	LL	E
2016	F20	4	1ESQ01	f	LL	E
2016	F21	2	1CSQ02	f	LL	C
2016	F21	3	1CSQ03	f	LL	C
2016	F21	4	1CSQ03	f	LL	C
2016	F24	2	DDSQ09	f	HI	DD
2016	F24	2	DDSQ15	f	HI	DD
2016	F24	4	DDSQ11	f	HI	DD
2016	F24	4	DDSQ13	f	HI	DD
2016	F24	4	DDSQ14	f	HI	DD
2016	F24	4	DDSQ16	f	HI	DD
2016	F24	4	DDSQ17	f	HI	DD
2016	F24	4	DDSQ12	f	HI	DD
2016	F24	5	DDSQ05	f	HI	DD
2016	F24	5	DDSQ07	f	HI	DD
2016	F24	5	DDSQ13	f	HI	DD
2016	F24	5	DDSQ15	f	HI	DD
2016	F24	5	DDSQ10	f	HI	DD
2016	F27	2	CYSQ04	f	HI	CY
2016	F27	2	CYSQ05	f	HI	CY
2016	F27	2	CYSQ06	f	HI	CY
2016	F27	2	CYSQ09	f	HI	CY
2016	F27	3	CYSQ04	f	HI	CY
2016	F27	3	CYSQ06	f	HI	CY
2016	F27	4	CYSQ08	f	HI	CY
2016	F27	4	CYSQ09	f	HI	CY
2016	F27	5	CYSQ01	f	HI	CY
2016	F27	5	CYSQ02	f	HI	CY
2016	F27	5	CYSQ03	f	HI	CY
2016	F27	5	CYSQ08	f	HI	CY
2016	F27	5	CYSQ14	f	HI	CY
2016	F28	3	1FSQ04	f	LL	F
2016	F28	3	1FSQ05	f	LL	F
2016	F29	2	2MSQ07	f	BO	M
2016	F29	2	2MSQ16	f	BO	M
2016	F29	3	2MSQ02	f	BO	M
2016	F29	3	2MSQ03	f	BO	M
2016	F29	3	2MSQ07	f	BO	M
2016	F29	4	2MSQ07	f	BO	M
2016	F29	4	2MSQ03	f	BO	M
2016	F29	3	2MSQ01	f	BO	M
2016	F3	2	2MSQ04	f	BO	M
2016	F3	2	2MSQ05	f	BO	M
2016	F3	2	2MSQ06	f	BO	M
2016	F3	2	2MSQ08	f	BO	M
2016	F3	2	2MSQ10	f	BO	M
2016	F3	3	2MSQ10	f	BO	M
2016	F3	3	2MSQ12	f	BO	M
2016	F3	3	2MSQ13	f	BO	M
2016	F3	3	2MSQ04	f	BO	M
2016	F3	3	2MSQ05	f	BO	M
2016	F3	3	2MSQ08	f	BO	M
2016	F3	3	2MSQ09	f	BO	M
2016	F3	4	2MSQ15	f	BO	M
2016	F3	4	2MSQ06	f	BO	M
2016	F3	4	2MSQ04	f	BO	M
2016	F3	4	2MSQ05	f	BO	M
2016	F3	4	2MSQ08	f	BO	M
2016	F30	1	1GSQ11	f	LL	G
2016	F30	1	1GSQ14	f	LL	G
2016	F30	2	1GSQ10	f	LL	G
2016	F30	2	1GSQ13	f	LL	G
2016	F30	3	1GSQ10	f	LL	G
2016	F30	3	1GSQ12	f	LL	G
2016	F30	3	1GSQ13	f	LL	G
2016	F30	3	1GSQ14	f	LL	G
2016	F30	4	1GSQ10	f	LL	G
2016	F30	4	1GSQ13	f	LL	G
2016	F30	4	1GSQ14	f	LL	G
2016	F30	1	1GSQ12	f	LL	G
2016	F30	1	1GSQ13	f	LL	G
2016	F31	2	DDSQ04	f	HI	D
2016	F27	4	CYSQ04	f	HI	CY
2016	F4	1	2MSQ02	f	BO	M
2016	F4	1	2NSQ04	f	BO	N
2016	F4	1	2NSQ05	f	BO	N
2016	F4	2	2NSQ01	f	BO	N
2016	F4	2	2NSQ02	f	BO	N
2016	F4	2	2NSQ04	f	BO	N
2016	F4	2	2NSQ05	f	BO	N
2016	F4	3	2NSQ11	f	BO	N
2016	F4	4	2NSQ02	f	BO	N
2016	F4	4	2NSQ03	f	BO	N
2016	F4	4	2NSQ05	f	BO	N
2016	F5	1	1DSQ03	f	LL	D
2016	F5	2	1DSQ09	f	LL	D
2016	F5	4	1DSQ06	f	LL	D
2016	F5	1	1DSQ09	f	LL	D
2016	F6	1	1ESQ13	f	LL	E
2016	F6	3	1ESQ04	f	LL	E
2016	F6	3	1ESQ05	f	LL	E
2016	F6	3	1ESQ06	f	LL	E
2016	F6	3	1ESQ11	f	LL	E
2016	F6	3	1ESQ12	f	LL	E
2016	F6	3	1ESQ13	f	LL	E
2016	F6	4	1ESQ03	f	LL	E
2016	F6	4	1ESQ06	f	LL	E
2016	F6	4	1ESQ10	f	LL	E
2016	F6	4	1ESQ11	f	LL	E
2016	F6	4	1ESQ13	f	LL	E
2016	M10	1	1GSQ01	m	LL	G
2016	M10	2	1GSQ09	m	LL	G
2016	M10	2	1GSQ11	m	LL	G
2016	M10	2	1GSQ12	m	LL	G
2016	M10	2	1GSQ14	m	LL	G
2016	M10	3	1GSQ01	m	LL	G
2016	M10	3	1GSQ02	m	LL	G
2016	M10	3	1GSQ09	m	LL	G
2016	M10	3	1GSQ11	m	LL	G
2016	M10	4	1GSQ04	m	LL	G
2016	M10	4	1GSQ06	m	LL	G
2016	M10	4	1GSQ08	m	LL	G
2016	M10	4	1GSQ09	m	LL	G
2016	M10	4	1GSQ12	m	LL	G
2016	M12	2	2ZSQ05	m	BO	Z
2016	M12	2	2ZSQ17	m	BO	Z
2016	M12	3	2ZSQ17	m	BO	Z
2016	M12	3	2ZSQ14	m	BO	Z
2016	M14	2	2ZSQ03	m	BO	Z
2016	M14	2	2ZSQ08	m	BO	Z
2016	M14	2	2ZSQ13	m	BO	Z
2016	M14	3	2ZSQ03	m	BO	Z
2016	M14	3	2ZSQ05	m	BO	Z
2016	M14	3	2ZSQ08	m	BO	Z
2016	M14	3	2ZSQ11	m	BO	Z
2016	M14	4	2ZSQ03	m	BO	Z
2016	M14	4	2ZSQ05	m	BO	Z
2016	M14	4	2ZSQ07	m	BO	Z
2016	M14	4	2ZSQ08	m	BO	Z
2016	M14	4	2ZSQ14	m	BO	Z
2016	M14	4	2ZSQ11	m	BO	Z
2016	M14	4	2ZSQ17	m	BO	Z
2016	M15	1	1FSQ07	m	LL	F
2016	M15	2	1FSQ07	m	LL	F
2016	M15	2	1FSQ08	m	LL	F
2016	M15	3	1FSQ08	m	LL	F
2016	M15	4	1FSQ07	m	LL	F
2016	M20	2	1FSQ15	m	LL	F
2016	M20	3	1FSQ15	m	LL	F
2016	M20	4	1FSQ15	m	LL	F
2016	M21	1	DDSQ17	m	HI	DD
2016	M21	2	DDSQ06	m	HI	DD
2016	M21	2	DDSQ21	m	HI	DD
2016	M21	3	DDSQ13	m	HI	DD
2016	M21	3	DDSQ14	m	HI	DD
2016	M21	3	DDSQ03	m	HI	DD
2016	M21	3	DDSQ12	m	HI	DD
2016	M21	4	DDSQ21	m	HI	DD
2016	M21	4	DDSQ03	m	HI	DD
2016	M21	4	DDSQ06	m	HI	DD
2016	M22	2	2NSQ06	m	BO	N
2016	M22	2	2NSQ07	m	BO	N
2016	M22	2	2NSQ10	m	BO	N
2016	M22	3	2NSQ03	m	BO	N
2016	M22	3	2NSQ04	m	BO	N
2016	M22	4	2NSQ04	m	BO	N
2016	M22	4	2NSQ06	m	BO	N
2016	M22	4	2NSQ07	m	BO	N
2016	M22	4	2NSQ09	m	BO	N
2016	M24	1	DDSQ12	m	HI	DD
2016	M24	2	DDSQ08	m	HI	DD
2016	M24	3	DDSQ11	m	HI	DD
2016	M24	3	DDSQ07	m	HI	DD
2016	M24	4	DDSQ15	m	HI	DD
2016	M25	2	DDSQ07	m	HI	DD
2016	M25	2	DDSQ17	m	HI	DD
2016	M25	3	DDSQ09	m	HI	DD
2016	M25	3	DDSQ10	m	HI	DD
2016	M25	4	DDSQ08	m	HI	DD
2016	M25	4	DDSQ10	m	HI	DD
2016	M25	3	DDSQ17	m	HI	D
2016	M26	4	1HSQ01	m	LL	H
2016	M26	4	1HSQ05	m	LL	H
2016	M26	3	1JSQ03	m	LL	J
2016	M26	4	1JSQ03	m	LL	J
2016	M26	3	1JSQ06	m	LL	J
2016	M26	4	1JSQ06	m	LL	J
2016	M26	4	1JSQ09	m	LL	J
2016	M27	2	2LSQ04	m	BO	L
2016	M27	2	2LSQ05	m	BO	L
2016	M27	3	2LSQ04	m	BO	L
2016	M27	3	2LSQ05	m	BO	L
2016	M27	4	2LSQ04	m	BO	L
2016	M27	4	2LSQ05	m	BO	L
2016	M27	1	2LSQ04	m	BO	L
2016	M28	3	2NSQ02	m	BO	N
2016	M28	3	2NSQ05	m	BO	N
2016	M28	3	2NSQ06	m	BO	N
2016	M28	3	2NSQ07	m	BO	N
2016	M28	3	2NSQ08	m	BO	N
2016	M28	3	2NSQ09	m	BO	N
2016	M28	3	2NSQ10	m	BO	N
2016	M28	4	2NSQ08	m	BO	N
2016	M28	4	2NSQ10	m	BO	N
2016	M28	4	2NSQ11	m	BO	N
2016	M29	2	1ESQ09	m	LL	E
2016	M29	4	1ESQ04	m	LL	E
2016	M29	4	1ESQ05	m	LL	E
2016	M29	4	1ESQ07	m	LL	E
2016	M29	4	1ESQ12	m	LL	E
2016	M3	1	2MSQ03	m	BO	M
2016	M3	1	2MSQ07	m	BO	M
2016	M3	1	2MSQ09	m	BO	M
2016	M3	1	2MSQ10	m	BO	M
2016	M3	2	2MSQ13	m	BO	M
2016	M3	2	2MSQ15	m	BO	M
2016	M3	2	2MSQ01	m	BO	M
2016	M3	2	2MSQ02	m	BO	M
2016	M3	2	2MSQ03	m	BO	M
2016	M3	4	2MSQ11	m	BO	M
2016	M3	4	2MSQ13	m	BO	M
2016	M3	4	2MSQ10	m	BO	M
2016	M3	4	2MSQ02	m	BO	M
2016	M3	4	2MSQ01	m	BO	M
2016	M3	3	2ZSQ07	m	BO	Z
2016	M3	1	2MSQ08	m	BO	M
2016	M30	2	CYSQ11	m	HI	CY
2016	M30	2	CYSQ12	m	HI	CY
2016	M30	2	CYSQ14	m	HI	CY
2016	M30	3	CYSQ08	m	HI	CY
2016	M30	3	CYSQ10	m	HI	CY
2016	M30	3	CYSQ05	m	HI	CY
2016	M30	3	CYSQ07	m	HI	CY
2016	M30	3	CYSQ09	m	HI	CY
2016	M30	3	CYSQ14	m	HI	CY
2016	M30	3	CYSQ15	m	HI	CY
2016	M30	4	CYSQ03	m	HI	CY
2016	M30	4	CYSQ05	m	HI	CY
2016	M30	4	CYSQ06	m	HI	CY
2016	M30	4	CYSQ07	m	HI	CY
2016	M30	4	CYSQ10	m	HI	CY
2016	M30	4	CYSQ11	m	HI	CY
2016	M30	5	CYSQ05	m	HI	CY
2016	M30	5	CYSQ09	m	HI	CY
2016	M30	5	CYSQ10	m	HI	CY
2016	M30	5	CYSQ15	m	HI	CY
2016	M31	2	1CSQ06	m	LL	C
2016	M31	2	1CSQ07	m	LL	C
2016	M31	2	1CSQ01	m	LL	C
2016	M31	2	1CSQ05	m	LL	C
2016	M31	3	1CSQ04	m	LL	C
2016	M31	3	1CSQ05	m	LL	C
2016	M31	3	1CSQ07	m	LL	C
2016	M31	3	1CSQ09	m	LL	C
2016	M31	3	1CSQ10	m	LL	C
2016	M31	4	1CSQ06	m	LL	C
2016	M31	4	1CSQ07	m	LL	C
2016	M31	4	1CSQ08	m	LL	C
2016	M31	4	1CSQ09	m	LL	C
2016	M31	4	1CSQ10	m	LL	C
2016	M31	4	1CSQ01	m	LL	C
2016	M31	4	1CSQ04	m	LL	C
2016	M31	1	1CSQ09	m	LL	C
2016	M31	2	1CSQ10	m	LL	C
2016	M31	3	1CSQ01	m	LL	C
2016	M33	2	1FSQ11	m	LL	F
2016	M33	3	1FSQ10	m	LL	F
2016	M33	3	1FSQ11	m	LL	F
2016	M33	3	1FSQ12	m	LL	F
2016	M33	4	1FSQ01	m	LL	F
2016	M33	4	1FSQ10	m	LL	F
2016	M33	4	1FSQ11	m	LL	F
2016	M34	3	1BSQ08	m	LL	B
2016	M34	4	1BSQ07	m	LL	B
2016	M34	4	1BSQ08	m	LL	B
2016	M34	3	1BSQ04	m	LL	B
2016	M35	5	DDSQ11	m	HI	DD
2016	M35	5	DDSQ16	m	HI	DD
2016	M35	5	DDSQ17	m	HI	DD
2016	M35	5	DDSQ03	m	HI	DD
2016	M35	5	DDSQ09	m	HI	DD
2016	M35	5	DDSQ12	m	HI	DD
2016	M36	1	CYSQ02	m	HI	CY
2016	M36	1	CYSQ03	m	HI	CY
2016	M36	1	CYSQ05	m	HI	CY
2016	M36	1	CYSQ07	m	HI	CY
2016	M36	1	CYSQ08	m	HI	CY
2016	M36	1	CYSQ09	m	HI	CY
2016	M36	1	CYSQ10	m	HI	CY
2016	M36	2	CYSQ01	m	HI	CY
2016	M36	2	CYSQ02	m	HI	CY
2016	M36	2	CYSQ07	m	HI	CY
2016	M36	2	CYSQ08	m	HI	CY
2016	M36	2	CYSQ10	m	HI	CY
2016	M36	2	CYSQ15	m	HI	CY
2016	M36	3	CYSQ01	m	HI	CY
2016	M36	3	CYSQ02	m	HI	CY
2016	M36	3	CYSQ03	m	HI	CY
2016	M36	4	CYSQ01	m	HI	CY
2016	M36	4	CYSQ02	m	HI	CY
2016	M36	4	CYSQ14	m	HI	CY
2016	M36	4	CYSQ15	m	HI	CY
2016	M37	1	1BSQ02	m	LL	B
2016	M37	2	1BSQ03	m	LL	B
2016	M37	2	1BSQ05	m	LL	B
2016	M37	2	1BSQ06	m	LL	B
2016	M37	3	1BSQ03	m	LL	B
2016	M37	3	1BSQ01	m	LL	B
2016	M37	3	1BSQ02	m	LL	B
2016	M37	3	1BSQ05	m	LL	B
2016	M37	3	1BSQ06	m	LL	B
2016	M37	4	1BSQ02	m	LL	B
2016	M37	4	1BSQ05	m	LL	B
2016	M37	4	1BSQ06	m	LL	B
2016	M38	2	1FSQ06	m	LL	F
2016	M38	4	1FSQ06	m	LL	F
2016	M5	2	1CSQ03	m	LL	C
2016	M5	2	1CSQ08	m	LL	C
2016	M5	2	1CSQ09	m	LL	C
2016	M5	2	1CSQ13	m	LL	C
2016	M5	3	1CSQ06	m	LL	C
2016	ND1D	1	1DSQ02	m	LL	D
2016	ND1D	1	1DSQ04	m	LL	D
2016	ND1D	1	1DSQ05	m	LL	D
2016	ND1D	1	1DSQ07	m	LL	D
2016	ND1D	2	1DSQ07	m	LL	D
2016	ND1D	1	1DSQ10	m	LL	D
2016	ND1D	2	1DSQ03	m	LL	D
