# Supplementary material for: The enemy of my enemy is my friend: native pine marten recovery reverses the decline of the red squirrel by suppressing grey squirrel populations
Source: Proc Biol Sci. 2018 Mar 7;285(1874):20172603. doi: 10.1098/rspb.2017.2603 (PMC5879625; doi:10.1098/rspb.2017.2603)
Supplement: Data S10 from The enemy of my enemy is my friend: Native pine marten recovery reverses the decline of the red squirrel by suppressing grey squirrel populations [file rspb20172603supp10.csv]

trapID	X	Y	o1	o2	o3	o4	o5	site	region
1BSQ01	251420	707133	1	1	1	1	0	B	LL
1BSQ02	251784	707091	1	1	1	1	0	B	LL
1BSQ03	251647	707383	1	1	1	1	0	B	LL
1BSQ04	251860	707679	1	1	1	1	0	B	LL
1BSQ05	251306	706921	1	1	1	1	0	B	LL
1BSQ06	251549	706796	1	1	1	1	0	B	LL
1BSQ07	251304	707698	1	1	1	1	0	B	LL
1BSQ08	251256	707937	1	0	1	1	0	B	LL
1CSQ01	259830	708142	1	1	1	1	0	C	LL
1CSQ02	258319	709077	0	1	0	0	0	C	LL
1CSQ03	258701	708994	1	1	1	1	0	C	LL
1CSQ04	258098	709626	0	1	1	1	0	C	LL
1CSQ05	258061	708867	1	1	1	1	0	C	LL
1CSQ06	259036	708404	0	1	1	1	0	C	LL
1CSQ07	259162	708645	1	1	1	1	0	C	LL
1CSQ08	259547	708436	1	1	1	1	0	C	LL
1CSQ09	259780	708569	1	1	1	1	0	C	LL
1CSQ10	259590	708775	1	1	1	1	0	C	LL
1CSQ11	259104	708895	1	1	1	1	0	C	LL
1CSQ12	258837	709253	1	1	1	1	0	C	LL
1CSQ13	258810	709014	1	1	0	1	0	C	LL
1DSQ01	263405	708386	1	1	0	1	0	D	LL
1DSQ02	263082	708621	0	1	1	1	0	D	LL
1DSQ03	263792	708266	1	1	1	1	0	D	LL
1DSQ04	263551	708249	1	1	1	1	0	D	LL
1DSQ05	263229	708168	1	1	1	1	0	D	LL
1DSQ06	262785	708276	1	1	1	1	0	D	LL
1DSQ07	262747	708499	1	1	1	1	0	D	LL
1DSQ08	262499	708311	1	1	1	1	0	D	LL
1DSQ09	262333	708530	1	1	1	1	0	D	LL
1DSQ10	261992	708976	1	1	1	1	0	D	LL
1ESQ01	254808	677810	0	1	1	1	0	E	LL
1ESQ02	254190	677566	1	1	1	1	0	E	LL
1ESQ03	254736	677462	1	1	1	1	0	E	LL
1ESQ04	255563	677295	1	1	1	1	0	E	LL
1ESQ05	255328	677029	1	1	1	1	0	E	LL
1ESQ06	255308	676643	0	1	1	1	0	E	LL
1ESQ07	255235	676171	1	0	1	1	0	E	LL
1ESQ08	254720	676145	1	0	1	1	0	E	LL
1ESQ09	254992	676370	1	1	1	1	0	E	LL
1ESQ10	254157	676854	1	1	1	1	0	E	LL
1ESQ11	254448	676526	0	1	1	1	0	E	LL
1ESQ12	254784	676721	1	1	1	1	0	E	LL
1ESQ13	254483	676874	1	1	1	1	0	E	LL
1FSQ01	252999	701141	1	1	1	1	0	F	LL
1FSQ02	252165	701551	1	1	1	1	0	F	LL
1FSQ03	252450	701245	1	1	1	1	0	F	LL
1FSQ04	251556	701397	1	1	1	1	0	F	LL
1FSQ05	251176	701496	1	1	1	1	0	F	LL
1FSQ06	251930	701219	1	1	1	1	0	F	LL
1FSQ07	251235	700626	1	1	1	1	0	F	LL
1FSQ08	251501	700752	1	1	1	1	0	F	LL
1FSQ09	251266	700260	1	1	1	1	0	F	LL
1FSQ10	252789	701943	1	1	1	1	0	F	LL
1FSQ11	252319	701827	1	1	1	1	0	F	LL
1FSQ12	252575	701675	1	1	1	1	0	F	LL
1FSQ13	252842	701566	1	1	1	1	0	F	LL
1FSQ14	252284	700177	1	1	1	1	0	F	LL
1FSQ15	252665	700184	1	1	1	1	0	F	LL
1GSQ01	238317	695650	1	1	1	1	0	G	LL
1GSQ02	238465	695344	1	1	1	1	0	G	LL
1GSQ03	238847	695284	1	1	1	1	0	G	LL
1GSQ04	238645	695833	1	0	1	1	0	G	LL
1GSQ05	238357	696061	1	1	1	1	0	G	LL
1GSQ06	238186	696348	1	1	1	1	0	G	LL
1GSQ07	238629	696157	1	1	1	1	0	G	LL
1GSQ08	237840	696046	1	1	1	1	0	G	LL
1GSQ09	237779	696634	1	1	1	1	0	G	LL
1GSQ10	237541	696862	1	1	1	1	0	G	LL
1GSQ11	237224	696660	1	1	1	1	0	G	LL
1GSQ12	237387	696359	1	1	1	1	0	G	LL
1GSQ13	237415	696029	1	1	1	1	0	G	LL
1GSQ14	237219	695710	1	1	1	1	0	G	LL
1HSQ01	234485	697774	1	1	1	1	0	H	LL
1HSQ02	234087	697719	1	1	1	1	0	H	LL
1HSQ03	233751	697631	1	1	1	1	0	H	LL
1HSQ04	234831	696136	1	1	1	1	0	H	LL
1HSQ05	234794	696465	1	1	1	1	0	H	LL
1HSQ06	234690	696654	1	1	0	0	0	H	LL
1HSQ07	234609	696921	1	1	1	1	0	H	LL
1HSQ08	234585	697208	1	1	1	1	0	H	LL
1JSQ01	235972	691572	1	1	1	1	0	J	LL
1JSQ02	235869	690409	1	1	1	1	0	J	LL
1JSQ03	235527	690203	1	1	1	1	0	J	LL
1JSQ04	235101	690103	1	1	1	1	0	J	LL
1JSQ05	235333	690767	1	1	1	1	0	J	LL
1JSQ06	235726	690851	1	1	1	1	0	J	LL
1JSQ07	235447	691844	1	1	1	1	0	J	LL
1JSQ08	235474	691528	1	1	1	1	0	J	LL
1JSQ09	235616	691271	1	1	1	1	0	J	LL
1KSQ01	255967	687654	1	1	1	1	0	K	LL
1KSQ02	255300	687419	1	1	1	1	0	K	LL
1KSQ03	255752	687053	1	1	1	1	0	K	LL
1KSQ04	255993	687341	1	1	1	1	0	K	LL
1KSQ05	256257	687106	1	1	1	1	0	K	LL
1KSQ06	256627	687450	1	1	1	1	0	K	LL
1KSQ07	256324	687571	1	1	1	1	0	K	LL
1KSQ08	256581	686889	0	1	1	1	0	K	LL
1QSQ01	239168	682995	1	1	1	1	0	Q	LL
1QSQ02	239212	682491	1	1	1	1	0	Q	LL
1QSQ03	239338	682218	1	1	1	1	0	Q	LL
1QSQ04	239031	682429	1	1	1	1	0	Q	LL
1QSQ05	238739	682712	1	1	1	1	0	Q	LL
1QSQ06	239096	683454	1	1	1	1	0	Q	LL
1QSQ07	238790	683629	1	1	1	1	0	Q	LL
1QSQ08	238598	683893	1	1	1	1	0	Q	LL
1QSQ09	238720	683229	1	1	1	1	0	Q	LL
2LSQ01	330571	637439	1	1	1	1	0	L	BO
2LSQ02	330301	637706	1	1	1	1	0	L	BO
2LSQ03	330755	637155	1	1	1	1	0	L	BO
2LSQ04	331070	636141	1	1	1	1	0	L	BO
2LSQ05	331101	636740	1	1	1	1	0	L	BO
2LSQ06	330457	637084	1	1	1	1	0	L	BO
2LSQ07	330127	637402	1	1	1	1	0	L	BO
2LSQ08	330922	636403	1	1	1	1	0	L	BO
2LSQ09	330768	636793	0	1	1	1	0	L	BO
2LSQ10	330123	636971	1	1	1	1	0	L	BO
2MSQ01	338312	636462	1	1	1	1	0	M	BO
2MSQ02	338254	636789	1	1	1	1	0	M	BO
2MSQ03	338547	636978	1	1	1	1	0	M	BO
2MSQ04	339094	636866	1	1	1	1	0	M	BO
2MSQ05	338852	636671	0	1	1	1	0	M	BO
2MSQ06	339239	636592	0	1	1	1	0	M	BO
2MSQ07	338527	636121	1	1	1	1	0	M	BO
2MSQ08	338900	636294	1	1	1	1	0	M	BO
2MSQ09	339327	636136	1	1	1	1	0	M	BO
2MSQ10	339535	636360	1	1	1	1	0	M	BO
2MSQ11	339732	636615	1	1	1	1	0	M	BO
2MSQ12	339528	636798	1	1	1	1	0	M	BO
2MSQ13	339379	637082	1	1	1	1	0	M	BO
2MSQ14	338610	636520	0	0	0	0	0	M	BO
2MSQ15	338888	637312	1	1	1	1	0	M	BO
2MSQ16	338600	637311	1	1	1	0	0	M	BO
2NSQ01	342656	633156	1	1	1	1	0	N	BO
2NSQ02	343889	632181	1	1	1	1	0	N	BO
2NSQ03	343743	632375	1	1	1	1	0	N	BO
2NSQ04	343342	632178	1	1	1	1	0	N	BO
2NSQ05	343113	632535	1	1	1	1	0	N	BO
2NSQ06	342734	632577	1	1	1	1	0	N	BO
2NSQ07	342943	633174	1	1	1	1	0	N	BO
2NSQ08	342398	633401	1	1	1	1	0	N	BO
2NSQ09	342864	633569	1	1	1	1	0	N	BO
2NSQ10	342604	633713	1	1	1	1	0	N	BO
2NSQ11	343057	633876	1	1	1	1	0	N	BO
2PSQ01	324758	638057	1	1	1	1	0	P	BO
2PSQ02	324206	638067	1	1	1	1	0	P	BO
2PSQ03	324460	638347	1	1	1	1	0	P	BO
2PSQ04	324724	638712	1	1	1	1	0	P	BO
2PSQ05	324812	639025	1	1	1	1	0	P	BO
2PSQ06	324982	638319	1	1	1	1	0	P	BO
2PSQ07	324338	638313	1	1	1	1	0	P	BO
2XSQ01	316726	634786	1	1	1	1	0	X	BO
2XSQ02	317047	634851	1	1	1	1	0	X	BO
2XSQ03	317234	635025	1	1	1	1	0	X	BO
2XSQ04	317159	635251	1	1	1	1	0	X	BO
2XSQ05	316675	635162	1	1	1	1	0	X	BO
2YSQ01	321778	659122	1	1	1	1	0	Y	BO
2YSQ02	322089	659123	1	1	1	1	0	Y	BO
2YSQ03	322415	659524	1	1	1	1	0	Y	BO
2YSQ04	322704	659353	1	1	1	1	0	Y	BO
2YSQ05	322676	659633	1	1	1	1	0	Y	BO
2YSQ06	322388	659776	1	1	1	1	0	Y	BO
2YSQ07	322019	659622	1	1	1	1	0	Y	BO
2YSQ08	321837	659625	1	1	1	1	0	Y	BO
2YSQ09	321300	658875	1	1	1	1	0	Y	BO
2YSQ10	321196	659196	1	1	1	1	0	Y	BO
2YSQ11	321316	659618	1	1	1	1	0	Y	BO
2YSQ12	321578	659884	1	1	1	1	0	Y	BO
2ZSQ01	328567	640255	1	1	1	1	0	Z	BO
2ZSQ02	328365	640632	1	1	1	1	0	Z	BO
2ZSQ03	328458	640931	1	1	1	1	0	Z	BO
2ZSQ04	328775	641111	1	1	1	1	0	Z	BO
2ZSQ05	329091	640953	1	1	1	1	0	Z	BO
2ZSQ06	328841	640700	1	1	1	1	0	Z	BO
2ZSQ07	328114	641140	1	1	1	1	0	Z	BO
2ZSQ08	328135	641877	1	1	1	1	0	Z	BO
2ZSQ09	328973	641897	1	1	1	1	0	Z	BO
2ZSQ10	329340	641911	1	1	1	1	0	Z	BO
2ZSQ11	329913	641814	1	1	1	1	0	Z	BO
2ZSQ12	329403	641734	1	1	1	1	0	Z	BO
2ZSQ13	328510	641397	1	1	1	1	0	Z	BO
2ZSQ14	329014	641585	1	1	1	1	0	Z	BO
2ZSQ15	329182	641360	1	1	1	1	0	Z	BO
2ZSQ16	328484	641807	1	1	1	1	0	Z	BO
2ZSQ17	328146	641524	1	1	1	1	0	Z	BO
2ZSQ18	328850.2329	639650.985	1	1	1	1	0	Z	BO
2ZSQ19	328863.6515	639493.3654	1	1	1	1	0	Z	BO
DDSQ01	234747	815407	0	1	1	1	1	DD	HI
DDSQ02	234274	815555	1	1	1	1	0	DD	HI
DDSQ03	236846	816114	1	1	1	1	1	DD	HI
DDSQ04	236963	816412	0	1	1	1	1	DD	HI
DDSQ05	237440	816976	0	1	1	1	1	DD	HI
DDSQ06	237598	817441	1	1	1	1	1	DD	HI
DDSQ07	237056	817812	1	1	1	1	1	DD	HI
DDSQ08	237117	817106	1	1	1	1	1	DD	HI
DDSQ09	236858	816806	1	1	1	1	1	DD	HI
DDSQ10	236649	816386	0	1	1	1	1	DD	HI
DDSQ11	236566	816027	1	1	1	1	1	DD	HI
DDSQ12	236396	815747	1	1	1	1	1	DD	HI
DDSQ13	235915	815858	1	1	1	1	1	DD	HI
DDSQ14	235037	816074	1	0	1	1	1	DD	HI
DDSQ15	235705	816214	1	1	1	1	1	DD	HI
DDSQ16	235392	816508	0	0	1	1	1	DD	HI
DDSQ17	234819	816510	1	1	1	1	1	DD	HI
DDSQ18	234584	816741	1	1	1	1	1	DD	HI
DDSQ19	234391	816501	1	1	1	1	1	DD	HI
DDSQ20	234424	816137	1	1	1	1	1	DD	HI
DDSQ21	234062	816256	1	1	1	1	1	DD	HI
CYSQ01	237155	828882	1	1	1	1	1	CY	HI
CYSQ02	237066	829225	1	1	1	1	1	CY	HI
CYSQ03	237284	829456	1	1	1	1	1	CY	HI
CYSQ04	236421	829615	1	1	1	1	1	CY	HI
CYSQ05	236315	830028	1	1	1	1	1	CY	HI
CYSQ06	236129	829488	0	1	1	1	1	CY	HI
CYSQ07	236246	829107	1	1	1	1	1	CY	HI
CYSQ08	236718	829915	1	1	1	1	1	CY	HI
CYSQ09	237303	830371	1	1	1	1	1	CY	HI
CYSQ10	236976	830346	1	1	1	1	1	CY	HI
CYSQ11	237234	830754	1	1	1	1	1	CY	HI
CYSQ12	237573	831013	1	1	1	1	1	CY	HI
CYSQ13	237882	831144	0	1	1	1	1	CY	HI
CYSQ14	236195	828774	1	1	1	1	1	CY	HI
CYSQ15	235873	828974	1	1	1	1	1	CY	HI
