# Supplementary material for: The enemy of my enemy is my friend: native pine marten recovery reverses the decline of the red squirrel by suppressing grey squirrel populations
Source: Proc Biol Sci. 2018 Mar 7;285(1874):20172603. doi: 10.1098/rspb.2017.2603 (PMC5879625; doi:10.1098/rspb.2017.2603)
Supplement: Data S12 from The enemy of my enemy is my friend: Native pine marten recovery reverses the decline of the red squirrel by suppressing grey squirrel populations [file rspb20172603supp12.csv]

0	region	Feeder	X	Y	Species	visit1	visit2	visit3	visit4	cover	bl	gs	tCov1	tCov2	tCov3	tCov4
1B	CS	1BSQ01	251419.6163	707133.2702	grey	0	0	0	0	1	0.35	0	hair	hair	hair	both
1B	CS	1BSQ02	251783.9476	707091.1464	grey	0	0	0	0	0.99	0	0	hair	hair	hair	hair
1B	CS	1BSQ03	251646.6802	707382.8538	grey	0	0	0	0	1	0	0	hair	hair	both	hair
1B	CS	1BSQ04	251860.352	707678.9569	grey	0	0	0	0	0.91	0	0	hair	hair	hair	hair
1B	CS	1BSQ05	251305.9519	706920.8672	grey	0	0	0	0	0.7	0.87	0	both	hair	hair	hair
1B	CS	1BSQ06	251548.5242	706795.6531	grey	0	0	0	0	0.86	0.97	0	hair	hair	hair	hair
1B	CS	1BSQ07	251304.1678	707697.6547	grey	0	0	0	0	1	0	0	hair	both	hair	hair
1B	CS	1BSQ08	251255.9669	707937.2405	grey	0	0	0	0	1	0	0	hair	hair	hair	hair
1C	CS	1CSQ01	259830.4348	708142.2264	grey	0	0	0	0	1	0	0	both	hair	hair	hair
1C	CS	1CSQ02	258700.9824	708993.6567	grey	0	0	NA	NA	0.72	0.61	0	hair	both	hair	hair
1C	CS	1CSQ03	258098.298	709626.2256	grey	0	0	0	0	1	0	0	hair	hair	hair	hair
1C	CS	1CSQ04	258060.898	708867.4787	grey	NA	0	0	0	1	0	0	hair	hair	hair	hair
1C	CS	1CSQ05	259036.2357	708403.6457	grey	0	0	0	0	0.99	1	0	hair	hair	hair	hair
1C	CS	1CSQ06	259161.5252	708645.1396	grey	NA	0	0	0	0.99	1	0	hair	hair	hair	hair
1C	CS	1CSQ07	259547.2766	708435.8203	grey	0	0	0	0	0.83	0.21	0	hair	hair	hair	hair
1C	CS	1CSQ08	259780.4404	708568.9835	grey	0	0	0	0	0.9	1	0	hair	hair	hair	hair
1C	CS	1CSQ09	259589.9286	708775.3401	grey	0	0	0	0	1	1	0	hair	hair	hair	hair
1C	CS	1CSQ10	259104.3087	708895.2414	grey	0	0	0	0	1	0.72	0	hair	hair	hair	both
1C	CS	1CSQ11	258318.9023	709077.4751	grey	0	0	0	0	1	0.17	0	hair	hair	both	hair
1C	CS	1CSQ12	258837.0161	709253.385	grey	0	0	0	0	0.88	0.91	0	hair	hair	hair	hair
1C	CS	1CSQ13	258809.9681	709013.5568	grey	0	0	NA	0	0.82	0	0	hair	hair	hair	hair
1D	CS	1DSQ01	263405.0723	708386.0801	grey	1	1	1	1	1	0.01	0.6	both	hair	hair	hair
1D	CS	1DSQ02	263081.9105	708620.8736	grey	0	0	0	1	1	0	0.8	hair	hair	hair	hair
1D	CS	1DSQ03	263791.5309	708266.1446	grey	0	0	0	0	0.89	1	0.33	hair	hair	hair	hair
1D	CS	1DSQ04	263551.3807	708248.7725	grey	0	0	0	0	0.87	0.84	0.5	hair	hair	hair	both
1D	CS	1DSQ05	263228.7682	708167.7223	grey	1	1	0	1	1	0.95	0.6	hair	hair	hair	hair
1D	CS	1DSQ06	262785.066	708275.5926	grey	0	0	0	0	0.96	0.92	0.8	hair	hair	hair	hair
1D	CS	1DSQ07	262746.5541	708499.0027	grey	1	1	1	1	1	0.42	0.8	hair	hair	both	hair
1D	CS	1DSQ08	262499.3153	708311.3124	grey	1	1	1	1	0.94	0.86	0.75	hair	hair	hair	hair
1D	CS	1DSQ09	262332.6213	708529.5818	grey	0	1	0	0	1	0	1	hair	both	hair	hair
1D	CS	1DSQ10	261991.9327	708975.6412	grey	0	0	1	0	1	0	1	hair	hair	hair	hair
1E	CS	1ESQ01	254807.5702	677809.7725	grey	NA	0	0	0	0.87	1	0	hair	hair	hair	hair
1E	CS	1ESQ02	254189.5687	677565.5406	grey	1	1	1	1	0.94	0.72	1	both	hair	hair	hair
1E	CS	1ESQ03	254735.5169	677462.1278	grey	0	0	0	0	0.42	1	0	hair	hair	hair	hair
1E	CS	1ESQ04	255562.6158	677294.669	grey	0	0	0	0	0.43	1	0	hair	both	hair	hair
1E	CS	1ESQ05	255327.6277	677029.1901	grey	0	0	0	0	0.73	1	0	hair	hair	hair	hair
1E	CS	1ESQ06	255307.5217	676642.7002	grey	NA	0	0	0	0.98	1	0	hair	hair	hair	hair
1E	CS	1ESQ07	255235.0175	676170.6244	grey	0	NA	0	0	0.9	1	0	hair	hair	hair	hair
1E	CS	1ESQ08	254719.6868	676145.393	grey	0	NA	0	0	0.96	1	0	hair	hair	hair	hair
1E	CS	1ESQ09	254992.3595	676369.9205	grey	0	0	0	0	0.93	1	0	hair	hair	both	hair
1E	CS	1ESQ10	254157.2059	676854.095	grey	0	0	0	0	1	1	0	hair	hair	hair	both
1E	CS	1ESQ11	254448.3928	676526.0356	grey	NA	0	0	0	0.85	1	0	hair	hair	hair	hair
1E	CS	1ESQ12	254784.1288	676720.9614	grey	0	0	0	0	0.97	1	0	hair	hair	hair	hair
1E	CS	1ESQ13	254483.0253	676873.7637	grey	0	0	0	0	1	1	0	hair	hair	hair	hair
1F	CS	1FSQ01	252998.7239	701141.3197	grey	0	0	0	0	0.86	0.31	0	both	hair	hair	hair
1F	CS	1FSQ02	252164.6104	701550.9956	grey	0	0	0	0	1	0.9	0	hair	hair	hair	hair
1F	CS	1FSQ03	252449.7116	701244.9798	grey	0	0	0	0	0.99	1	0	hair	hair	hair	hair
1F	CS	1FSQ04	251555.7336	701397.1211	grey	0	0	0	0	1	1	0	hair	hair	hair	hair
1F	CS	1FSQ05	251176.2944	701496.0427	grey	0	0	0	0	0.94	1	0	hair	hair	both	hair
1F	CS	1FSQ06	251930.2941	701219.0156	grey	0	0	0	0	0.88	0.81	0	hair	hair	hair	hair
1F	CS	1FSQ07	251234.7345	700625.9975	grey	0	0	0	0	1	1	0	hair	both	hair	hair
1F	CS	1FSQ08	251500.8525	700751.5717	grey	0	0	0	0	0.75	1	0	hair	hair	hair	hair
1F	CS	1FSQ09	251266.211	700260.2991	grey	0	0	0	0	0.75	1	0	hair	hair	hair	hair
1F	CS	1FSQ10	252788.6496	701942.9002	grey	0	0	0	0	1	0	0	hair	hair	hair	hair
1F	CS	1FSQ11	252318.982	701826.8475	grey	0	0	0	0	1	0	0	hair	hair	hair	both
1F	CS	1FSQ12	252574.9849	701674.8482	grey	0	0	0	0	1	0.15	0	hair	hair	hair	hair
1F	CS	1FSQ13	252842.4147	701566.264	grey	0	0	0	0	1	0.09	0	hair	hair	hair	hair
1F	CS	1FSQ14	252284.4519	700177.2822	grey	0	0	0	0	1	0.65	0	hair	hair	hair	hair
1F	CS	1FSQ15	252665.1532	700184.0659	grey	0	0	0	0	1	1	0	hair	hair	hair	hair
1G	CS	1GSQ01	238316.9799	695649.5495	grey	0	0	0	0	0.97	0.35	0	hair	hair	hair	hair
1G	CS	1GSQ02	238464.5377	695343.6893	grey	0	0	0	0	0.83	0.85	0	hair	hair	hair	hair
1G	CS	1GSQ03	238846.5468	695284.2884	grey	0	0	0	0	1	0.43	0	hair	hair	hair	hair
1G	CS	1GSQ04	238644.5377	695833.2217	grey	0	NA	0	0	0.73	0	0	hair	hair	hair	both
1G	CS	1GSQ05	238356.8595	696060.5081	grey	0	0	0	0	1	0.44	0	hair	hair	hair	hair
1G	CS	1GSQ06	238186.4895	696347.5775	grey	0	0	0	0	1	1	0	hair	hair	hair	hair
1G	CS	1GSQ07	238628.9019	696157.32	grey	0	0	0	0	1	0.22	0	hair	both	hair	hair
1G	CS	1GSQ08	237840.1804	696046.1296	grey	0	0	0	0	0.98	0.98	0	both	hair	hair	hair
1G	CS	1GSQ09	237778.5345	696633.8432	grey	0	0	0	0	0.95	1	0	hair	hair	hair	hair
1G	CS	1GSQ10	237541.4119	696862.3661	grey	0	0	0	0	0.92	0.76	0	hair	hair	both	hair
1G	CS	1GSQ11	237224.393	696660.4756	grey	0	0	0	0	0.72	0.76	0	hair	hair	hair	hair
1G	CS	1GSQ12	237386.5202	696358.9675	grey	0	0	0	0	1	1	0	hair	hair	hair	hair
1G	CS	1GSQ13	237415.2679	696029.1225	grey	0	0	0	0	1	0.9	0	hair	hair	hair	hair
1G	CS	1GSQ14	237219.2976	695710.483	grey	0	0	0	0	0.94	1	0	hair	hair	hair	hair
1H	CS	1HSQ01	234484.5212	697773.9677	grey	0	0	0	0	0.72	1	0	hair	hair	hair	hair
1H	CS	1HSQ02	234087.293	697718.954	grey	0	0	0	0	0.99	1	0	hair	hair	both	hair
1H	CS	1HSQ03	233751.0385	697631.2361	grey	0	0	0	0	1	1	0	hair	hair	hair	hair
1H	CS	1HSQ04	234831.4608	696136.1113	grey	0	0	0	0	1	0.08	0	hair	hair	hair	both
1H	CS	1HSQ05	234793.6693	696465.2877	grey	0	0	0	0	1	0	0	hair	hair	hair	hair
1H	CS	1HSQ06	234689.5082	696654.3861	grey	0	0	NA	NA	1	0	0	hair	hair	hair	hair
1H	CS	1HSQ07	234608.7561	696921.2305	grey	0	0	0	0	1	0.96	0	both	hair	hair	hair
1H	CS	1HSQ08	234584.5502	697207.7089	grey	0	0	0	0	0.97	1	0	hair	both	hair	hair
1J	CS	1JSQ01	235972.1189	691571.9287	grey	0	0	0	0	0.67	0.41	0	hair	hair	hair	hair
1J	CS	1JSQ02	235869.4634	690409.3675	grey	0	0	0	0	0.88	1	0	hair	hair	hair	hair
1J	CS	1JSQ03	235526.6832	690202.5077	grey	0	0	0	0	1	0.99	0	both	hair	hair	hair
1J	CS	1JSQ04	235100.8488	690102.9026	grey	0	0	0	0	1	0	0	hair	hair	hair	hair
1J	CS	1JSQ05	235332.7119	690767.2352	grey	0	0	0	0	0.78	0.13	0	hair	hair	hair	hair
1J	CS	1JSQ06	235726.1855	690851.1477	grey	0	0	0	0	0.99	1	0	hair	hair	hair	both
1J	CS	1JSQ07	235447.1362	691843.5317	grey	0	0	0	0	0.59	1	0	hair	hair	hair	hair
1J	CS	1JSQ08	235474.1166	691528.2229	grey	0	0	0	0	0.91	1	0	hair	hair	both	hair
1J	CS	1JSQ09	235615.512	691270.9427	grey	0	0	0	0	0.96	1	0	hair	both	hair	hair
1K	CS	1KSQ01	255967.4145	687653.8798	grey	1	1	1	1	0.78	0.63	0.67	hair	hair	both	hair
1K	CS	1KSQ02	255300.2681	687419.0008	grey	0	0	0	0	0.5	1	0	hair	hair	hair	hair
1K	CS	1KSQ03	255751.5064	687052.7472	grey	0	0	0	1	0.91	1	0.5	hair	hair	hair	both
1K	CS	1KSQ04	255992.7435	687341.2927	grey	0	0	0	0	0.99	1	0.6	hair	hair	hair	hair
1K	CS	1KSQ05	256256.5245	687106.226	grey	0	0	0	0	0.93	1	0.4	hair	hair	hair	hair
1K	CS	1KSQ06	256627.3589	687449.6369	grey	0	1	1	1	0.73	1	1	both	hair	hair	hair
1K	CS	1KSQ07	256324.1257	687570.542	grey	1	1	1	1	0.69	0.08	0.6	hair	both	hair	hair
1K	CS	1KSQ08	256581.1052	686889.279	grey	NA	0	0	0	0.61	1	1	hair	hair	hair	hair
1Q	CS	1QSQ01	239167.8272	682994.8177	grey	0	1	1	1	0.89	1	1	hair	hair	hair	hair
1Q	CS	1QSQ02	239211.5681	682490.6442	grey	0	1	1	1	0.96	1	1	hair	hair	hair	hair
1Q	CS	1QSQ03	239337.5656	682218.1536	grey	1	0	1	1	0.74	1	1	both	hair	hair	hair
1Q	CS	1QSQ04	239030.6372	682428.5746	grey	0	0	1	1	0.93	1	1	hair	hair	hair	hair
1Q	CS	1QSQ05	238739.1834	682712.0368	grey	0	1	1	1	0.8	1	1	hair	hair	both	hair
1Q	CS	1QSQ06	239095.7825	683454.1053	grey	1	0	1	0	0.73	1	0.5	hair	both	hair	hair
1Q	CS	1QSQ07	238790.2214	683628.8896	grey	0	0	0	0	0.73	1	0.5	hair	hair	hair	hair
1Q	CS	1QSQ08	238597.6226	683893.3754	grey	0	0	0	1	0.69	1	0.5	hair	hair	hair	both
1Q	CS	1QSQ09	238719.6476	683228.7398	grey	0	0	0	0	0.77	1	0.33	hair	hair	hair	hair
2L	BO	2LSQ01	330570.7346	637438.7235	grey	0	0	0	0	1	0	0.2	hair	hair	hair	hair
2L	BO	2LSQ02	330301.4835	637705.6261	grey	0	0	0	1	0.97	0.9	0.33	both	hair	hair	hair
2L	BO	2LSQ03	330754.5185	637155.2701	grey	0	0	0	0	1	0	0	hair	hair	hair	hair
2L	BO	2LSQ04	331070.3169	636140.5245	grey	0	0	0	0	0.97	0	0	hair	hair	hair	both
2L	BO	2LSQ05	331101.306	636740.1091	grey	0	0	0	1	1	0	0.33	hair	both	hair	hair
2L	BO	2LSQ06	330456.9782	637084.2211	grey	0	0	0	0	1	0	0	hair	hair	hair	hair
2L	BO	2LSQ07	330127.3914	637401.6678	grey	0	0	0	0	1	0	0.2	hair	hair	hair	hair
2L	BO	2LSQ08	330922.3382	636403.3359	grey	0	0	0	0	1	0	0.25	hair	hair	hair	hair
2L	BO	2LSQ09	330767.7753	636793.4938	grey	NA	0	0	0	1	0	0.2	hair	hair	both	hair
2L	BO	2LSQ10	330123.1818	636971.2636	grey	0	0	0	0	1	0	0	hair	hair	hair	hair
2M	BO	2MSQ01	338311.9991	636462.051	grey	0	0	0	0	1	0	0	hair	hair	hair	hair
2M	BO	2MSQ02	338254.0001	636788.6899	grey	0	0	0	0	1	0	0	hair	hair	hair	both
2M	BO	2MSQ03	338546.5785	636977.8563	grey	0	0	0	0	1	0	0.33	hair	hair	hair	hair
2M	BO	2MSQ04	339094.2028	636866.3363	grey	0	0	0	0	0.89	0	0.33	both	hair	hair	hair
2M	BO	2MSQ05	338852.2717	636670.9283	grey	NA	0	0	0	1	0	0	hair	hair	hair	hair
2M	BO	2MSQ06	339239.2342	636592.1063	grey	NA	0	0	0	1	0	0.5	hair	both	hair	hair
2M	BO	2MSQ07	338526.6309	636120.8887	grey	0	0	0	0	1	0	0	hair	hair	hair	hair
2M	BO	2MSQ08	338900.2493	636293.8706	grey	0	0	0	0	1	0	0.17	hair	hair	hair	hair
2M	BO	2MSQ09	339326.9536	636135.6545	grey	0	1	1	1	1	0	0.5	hair	hair	hair	hair
2M	BO	2MSQ10	339534.5705	636360.0106	grey	1	1	1	1	0.94	0	0.8	hair	hair	hair	hair
2M	BO	2MSQ11	339731.7593	636615.3088	grey	1	1	1	1	0.91	0.73	0.75	hair	hair	hair	hair
2M	BO	2MSQ12	339527.9685	636798.017	grey	0	0	0	1	0.6	0.94	0.5	hair	hair	hair	hair
2M	BO	2MSQ13	339379.0611	637082.0501	grey	0	0	0	0	0.73	0.4	0.33	hair	hair	hair	hair
2M	BO	2MSQ14	338610.2915	636519.7483	grey	NA	NA	NA	NA	1	0	0	hair	hair	hair	hair
2M	BO	2MSQ15	338887.5557	637311.6671	grey	0	1	1	1	0.91	0.45	0.5	hair	hair	both	hair
2M	BO	2MSQ16	338600.2475	637311.2694	grey	0	1	1	1	0.98	0.06	0.67	hair	hair	hair	hair
2N	BO	2NSQ01	342655.77	633156.1797	grey	0	0	0	0	1	0	0	hair	hair	both	hair
2N	BO	2NSQ02	343888.6646	632180.5907	grey	0	0	0	0	0.94	0	0	both	hair	hair	hair
2N	BO	2NSQ03	343743.4946	632375.3376	grey	0	0	0	0	0.95	0	0	hair	hair	hair	hair
2N	BO	2NSQ04	343341.6664	632177.8064	grey	0	0	0	0	0.99	0	0.33	hair	hair	hair	hair
2N	BO	2NSQ05	343112.732	632534.6352	grey	0	0	1	0	0.96	0	0.67	hair	both	hair	hair
2N	BO	2NSQ06	342734.2164	632576.712	grey	0	0	1	0	1	0	1	hair	hair	hair	hair
2N	BO	2NSQ07	342943.3769	633173.8344	grey	0	0	0	0	1	0	0	hair	hair	hair	hair
2N	BO	2NSQ08	342398.1042	633400.808	grey	0	0	0	0	0.96	0.3	0	hair	hair	hair	hair
2N	BO	2NSQ09	342863.9888	633568.5277	grey	0	0	0	0	1	0	0	hair	hair	hair	hair
2N	BO	2NSQ10	342603.6803	633713.3225	grey	0	0	0	0	1	0	0	hair	hair	hair	hair
2N	BO	2NSQ11	343057.188	633876.4022	grey	0	0	0	0	0.99	0	0	hair	hair	hair	both
2P	BO	2PSQ01	324338.2465	638312.6353	grey	0	0	0	1	1	0	1	hair	hair	hair	hair
2P	BO	2PSQ02	324757.8815	638056.6498	grey	0	0	0	1	1	0	0.75	hair	hair	hair	hair
2P	BO	2PSQ03	324460.3131	638346.8322	grey	0	0	0	1	1	0	0.8	hair	hair	hair	hair
2P	BO	2PSQ04	324724.0885	638711.9978	grey	0	0	0	0	1	0	0.25	hair	hair	hair	hair
2P	BO	2PSQ05	324811.9215	639025.0907	grey	0	0	0	0	0.73	0.05	0	hair	hair	both	hair
2P	BO	2PSQ06	324981.5918	638319.055	grey	0	0	0	0	0.32	0.88	0.33	hair	hair	hair	both
2P	BO	2PSQ07	324205.7645	638067.0284	grey	0	0	0	1	1	0	1	hair	hair	hair	hair
2X	BO	2XSQ01	316725.7156	634785.5202	grey	0	1	0	0	0.56	0.08	1	hair	hair	both	hair
2X	BO	2XSQ02	317047.3431	634851.2045	grey	0	1	1	1	1	0.48	1	both	hair	hair	hair
2X	BO	2XSQ03	317234.1081	635024.7765	grey	0	1	0	1	0.95	0.65	1	hair	hair	hair	hair
2X	BO	2XSQ04	317159.4804	635250.5065	grey	0	0	0	1	0.43	1	1	hair	both	hair	hair
2X	BO	2XSQ05	316674.9806	635162.4256	grey	0	0	0	1	0.46	1	1	hair	hair	hair	both
2Y	BO	2YSQ01	321777.8762	659122.0132	grey	0	0	0	0	0.68	0.96	0.5	hair	hair	hair	hair
2Y	BO	2YSQ02	322088.8237	659122.756	grey	0	0	0	1	0.93	0	0.5	hair	both	hair	hair
2Y	BO	2YSQ03	322414.5975	659524.4651	grey	0	0	0	1	1	0.28	0.6	hair	hair	hair	hair
2Y	BO	2YSQ04	322703.7069	659353.2026	grey	0	0	0	0	1	0.22	0.67	both	hair	hair	hair
2Y	BO	2YSQ05	322675.5402	659632.5701	grey	0	0	0	1	0.64	0.89	0.5	hair	hair	hair	hair
2Y	BO	2YSQ06	322019.3419	659622.0683	grey	0	1	1	1	0.96	0.22	0.5	hair	hair	hair	hair
2Y	BO	2YSQ07	321836.9733	659625.355	grey	0	0	0	0	0.68	0.12	0.33	hair	hair	hair	hair
2Y	BO	2YSQ08	321300.3735	658874.9489	grey	0	0	1	0	0.82	1	1	hair	hair	both	hair
2Y	BO	2YSQ09	321196.3395	659196.2288	grey	0	1	1	1	0.92	0.57	1	hair	hair	hair	hair
2Y	BO	2YSQ10	321316.3092	659617.7482	grey	0	1	1	1	0.51	0.01	0.67	hair	hair	hair	both
2Y	BO	2YSQ11	321578.3804	659883.7362	grey	0	0	0	0	0.83	0	0.33	hair	hair	hair	hair
2Y	BO	2YSQ12	322387.5225	659776.2073	grey	0	0	0	0	0.62	0	0.75	hair	hair	hair	hair
2Z	BO	2ZSQ01	328566.9561	640254.7197	grey	0	0	0	1	0.83	0	1	hair	hair	hair	hair
2Z	BO	2ZSQ02	328364.8078	640631.7255	grey	0	0	1	1	1	0	0.5	hair	hair	hair	hair
2Z	BO	2ZSQ03	328457.8997	640931.196	grey	0	0	0	0	1	0	0.33	hair	hair	hair	hair
2Z	BO	2ZSQ04	328775.1264	641110.7855	grey	0	0	0	0	1	0	0.17	hair	hair	hair	hair
2Z	BO	2ZSQ05	329091.4873	640952.5675	grey	0	0	0	0	1	0	0	hair	hair	hair	hair
2Z	BO	2ZSQ06	328840.981	640700.0665	grey	0	0	0	0	1	0	0.2	hair	hair	hair	hair
2Z	BO	2ZSQ07	328113.8903	641140.3428	grey	0	0	0	0	1	0	0.25	hair	hair	hair	hair
2Z	BO	2ZSQ08	328135.1685	641877.2421	grey	0	0	0	1	1	0	0.33	hair	hair	hair	both
2Z	BO	2ZSQ09	328973.3391	641897.1162	grey	0	0	0	0	1	0	0	hair	hair	hair	hair
2Z	BO	2ZSQ10	329339.9431	641910.8585	grey	0	0	0	0	1	0	0	hair	hair	both	hair
2Z	BO	2ZSQ11	329913.1519	641813.9949	grey	0	0	0	0	1	0	0	hair	hair	hair	hair
2Z	BO	2ZSQ12	329402.9463	641733.5127	grey	0	0	0	0	1	0	0	hair	hair	hair	hair
2Z	BO	2ZSQ13	328509.7257	641397.3178	grey	0	0	0	1	1	0	0.17	hair	hair	hair	hair
2Z	BO	2ZSQ14	329014.4429	641585.3177	grey	0	0	0	0	1	0	0	hair	both	hair	hair
2Z	BO	2ZSQ15	329181.6811	641359.8532	grey	0	0	0	0	1	0	0	hair	hair	hair	hair
2Z	BO	2ZSQ16	328483.7247	641806.8324	grey	0	0	0	0	0.99	0	0.4	hair	hair	hair	hair
2Z	BO	2ZSQ17	328145.7046	641524.0832	grey	0	0	0	0	1	0	0.4	hair	hair	hair	hair
2Z	BO	2ZSQ18	328850.2329	639650.985	grey	0	1	1	1	1	0	1	hair	hair	hair	hair
2Z	BO	2ZSQ19	328863.6515	639493.3654	grey	0	1	1	1	1	0	1	hair	hair	hair	hair
1B	CS	1BSQ01	251419.6163	707133.2702	marten	1	1	1	1	1	0.35	0	hair	hair	hair	both
1B	CS	1BSQ02	251783.9476	707091.1464	marten	1	1	1	1	0.99	0	0	hair	hair	hair	hair
1B	CS	1BSQ03	251646.6802	707382.8538	marten	0	1	1	1	1	0	0	hair	hair	both	hair
1B	CS	1BSQ04	251860.352	707678.9569	marten	1	1	1	0	0.91	0	0	hair	hair	hair	hair
1B	CS	1BSQ05	251305.9519	706920.8672	marten	1	1	1	1	0.7	0.87	0	both	hair	hair	hair
1B	CS	1BSQ06	251548.5242	706795.6531	marten	1	1	1	1	0.86	0.97	0	hair	hair	hair	hair
1B	CS	1BSQ07	251304.1678	707697.6547	marten	1	1	1	1	1	0	0	hair	both	hair	hair
1B	CS	1BSQ08	251255.9669	707937.2405	marten	1	1	1	1	1	0	0	hair	hair	hair	hair
1C	CS	1CSQ01	259830.4348	708142.2264	marten	1	1	1	1	1	0	0	both	hair	hair	hair
1C	CS	1CSQ02	258700.9824	708993.6567	marten	1	1	NA	NA	0.72	0.61	0	hair	both	hair	hair
1C	CS	1CSQ03	258098.298	709626.2256	marten	1	1	1	1	1	0	0	hair	hair	hair	hair
1C	CS	1CSQ04	258060.898	708867.4787	marten	NA	1	1	1	1	0	0	hair	hair	hair	hair
1C	CS	1CSQ05	259036.2357	708403.6457	marten	1	1	1	1	0.99	1	0	hair	hair	hair	hair
1C	CS	1CSQ06	259161.5252	708645.1396	marten	NA	1	1	1	0.99	1	0	hair	hair	hair	hair
1C	CS	1CSQ07	259547.2766	708435.8203	marten	1	1	1	1	0.83	0.21	0	hair	hair	hair	hair
1C	CS	1CSQ08	259780.4404	708568.9835	marten	1	1	1	1	0.9	1	0	hair	hair	hair	hair
1C	CS	1CSQ09	259589.9286	708775.3401	marten	1	1	1	1	1	1	0	hair	hair	hair	hair
1C	CS	1CSQ10	259104.3087	708895.2414	marten	1	1	1	1	1	0.72	0	hair	hair	hair	both
1C	CS	1CSQ11	258318.9023	709077.4751	marten	0	1	1	1	1	0.17	0	hair	hair	both	hair
1C	CS	1CSQ12	258837.0161	709253.385	marten	0	1	1	1	0.88	0.91	0	hair	hair	hair	hair
1C	CS	1CSQ13	258809.9681	709013.5568	marten	0	1	NA	1	0.82	0	0	hair	hair	hair	hair
1D	CS	1DSQ01	263405.0723	708386.0801	marten	1	0	0	0	1	0.01	0.6	both	hair	hair	hair
1D	CS	1DSQ02	263081.9105	708620.8736	marten	1	1	0	0	1	0	0.8	hair	hair	hair	hair
1D	CS	1DSQ03	263791.5309	708266.1446	marten	1	1	0	0	0.89	1	0.33	hair	hair	hair	hair
1D	CS	1DSQ04	263551.3807	708248.7725	marten	1	0	0	0	0.87	0.84	0.5	hair	hair	hair	both
1D	CS	1DSQ05	263228.7682	708167.7223	marten	1	0	0	0	1	0.95	0.6	hair	hair	hair	hair
1D	CS	1DSQ06	262785.066	708275.5926	marten	0	0	0	1	0.96	0.92	0.8	hair	hair	hair	hair
1D	CS	1DSQ07	262746.5541	708499.0027	marten	1	1	0	0	1	0.42	0.8	hair	hair	both	hair
1D	CS	1DSQ08	262499.3153	708311.3124	marten	0	0	0	0	0.94	0.86	0.75	hair	hair	hair	hair
1D	CS	1DSQ09	262332.6213	708529.5818	marten	1	1	0	0	1	0	1	hair	both	hair	hair
1D	CS	1DSQ10	261991.9327	708975.6412	marten	1	1	0	0	1	0	1	hair	hair	hair	hair
1E	CS	1ESQ01	254807.5702	677809.7725	marten	NA	1	1	1	0.87	1	0	hair	hair	hair	hair
1E	CS	1ESQ02	254189.5687	677565.5406	marten	1	0	1	0	0.94	0.72	1	both	hair	hair	hair
1E	CS	1ESQ03	254735.5169	677462.1278	marten	1	1	1	1	0.42	1	0	hair	hair	hair	hair
1E	CS	1ESQ04	255562.6158	677294.669	marten	1	1	1	1	0.43	1	0	hair	both	hair	hair
1E	CS	1ESQ05	255327.6277	677029.1901	marten	1	1	1	1	0.73	1	0	hair	hair	hair	hair
1E	CS	1ESQ06	255307.5217	676642.7002	marten	NA	1	1	1	0.98	1	0	hair	hair	hair	hair
1E	CS	1ESQ07	255235.0175	676170.6244	marten	0	NA	0	1	0.9	1	0	hair	hair	hair	hair
1E	CS	1ESQ08	254719.6868	676145.393	marten	0	NA	0	0	0.96	1	0	hair	hair	hair	hair
1E	CS	1ESQ09	254992.3595	676369.9205	marten	1	1	0	0	0.93	1	0	hair	hair	both	hair
1E	CS	1ESQ10	254157.2059	676854.095	marten	1	1	0	1	1	1	0	hair	hair	hair	both
1E	CS	1ESQ11	254448.3928	676526.0356	marten	NA	1	1	1	0.85	1	0	hair	hair	hair	hair
1E	CS	1ESQ12	254784.1288	676720.9614	marten	1	1	1	1	0.97	1	0	hair	hair	hair	hair
1E	CS	1ESQ13	254483.0253	676873.7637	marten	1	1	1	1	1	1	0	hair	hair	hair	hair
1F	CS	1FSQ01	252998.7239	701141.3197	marten	1	1	0	1	0.86	0.31	0	both	hair	hair	hair
1F	CS	1FSQ02	252164.6104	701550.9956	marten	0	0	0	0	1	0.9	0	hair	hair	hair	hair
1F	CS	1FSQ03	252449.7116	701244.9798	marten	0	0	0	0	0.99	1	0	hair	hair	hair	hair
1F	CS	1FSQ04	251555.7336	701397.1211	marten	0	1	1	1	1	1	0	hair	hair	hair	hair
1F	CS	1FSQ05	251176.2944	701496.0427	marten	1	1	1	0	0.94	1	0	hair	hair	both	hair
1F	CS	1FSQ06	251930.2941	701219.0156	marten	0	1	0	1	0.88	0.81	0	hair	hair	hair	hair
1F	CS	1FSQ07	251234.7345	700625.9975	marten	1	1	1	1	1	1	0	hair	both	hair	hair
1F	CS	1FSQ08	251500.8525	700751.5717	marten	1	1	1	0	0.75	1	0	hair	hair	hair	hair
1F	CS	1FSQ09	251266.211	700260.2991	marten	1	1	1	0	0.75	1	0	hair	hair	hair	hair
1F	CS	1FSQ10	252788.6496	701942.9002	marten	0	1	1	1	1	0	0	hair	hair	hair	hair
1F	CS	1FSQ11	252318.982	701826.8475	marten	0	1	1	1	1	0	0	hair	hair	hair	both
1F	CS	1FSQ12	252574.9849	701674.8482	marten	0	0	1	0	1	0.15	0	hair	hair	hair	hair
1F	CS	1FSQ13	252842.4147	701566.264	marten	0	1	0	1	1	0.09	0	hair	hair	hair	hair
1F	CS	1FSQ14	252284.4519	700177.2822	marten	1	0	0	1	1	0.65	0	hair	hair	hair	hair
1F	CS	1FSQ15	252665.1532	700184.0659	marten	1	1	1	1	1	1	0	hair	hair	hair	hair
1G	CS	1GSQ01	238316.9799	695649.5495	marten	1	1	1	1	0.97	0.35	0	hair	hair	hair	hair
1G	CS	1GSQ02	238464.5377	695343.6893	marten	1	1	1	1	0.83	0.85	0	hair	hair	hair	hair
1G	CS	1GSQ03	238846.5468	695284.2884	marten	1	1	1	1	1	0.43	0	hair	hair	hair	hair
1G	CS	1GSQ04	238644.5377	695833.2217	marten	1	NA	1	1	0.73	0	0	hair	hair	hair	both
1G	CS	1GSQ05	238356.8595	696060.5081	marten	1	1	1	1	1	0.44	0	hair	hair	hair	hair
1G	CS	1GSQ06	238186.4895	696347.5775	marten	1	1	0	1	1	1	0	hair	hair	hair	hair
1G	CS	1GSQ07	238628.9019	696157.32	marten	1	1	1	1	1	0.22	0	hair	both	hair	hair
1G	CS	1GSQ08	237840.1804	696046.1296	marten	1	1	0	1	0.98	0.98	0	both	hair	hair	hair
1G	CS	1GSQ09	237778.5345	696633.8432	marten	1	1	1	1	0.95	1	0	hair	hair	hair	hair
1G	CS	1GSQ10	237541.4119	696862.3661	marten	1	1	1	1	0.92	0.76	0	hair	hair	both	hair
1G	CS	1GSQ11	237224.393	696660.4756	marten	1	1	1	1	0.72	0.76	0	hair	hair	hair	hair
1G	CS	1GSQ12	237386.5202	696358.9675	marten	1	1	1	1	1	1	0	hair	hair	hair	hair
1G	CS	1GSQ13	237415.2679	696029.1225	marten	1	1	1	1	1	0.9	0	hair	hair	hair	hair
1G	CS	1GSQ14	237219.2976	695710.483	marten	1	1	1	1	0.94	1	0	hair	hair	hair	hair
1H	CS	1HSQ01	234484.5212	697773.9677	marten	0	0	0	1	0.72	1	0	hair	hair	hair	hair
1H	CS	1HSQ02	234087.293	697718.954	marten	0	0	0	0	0.99	1	0	hair	hair	both	hair
1H	CS	1HSQ03	233751.0385	697631.2361	marten	0	0	0	0	1	1	0	hair	hair	hair	hair
1H	CS	1HSQ04	234831.4608	696136.1113	marten	0	0	0	0	1	0.08	0	hair	hair	hair	both
1H	CS	1HSQ05	234793.6693	696465.2877	marten	0	0	0	1	1	0	0	hair	hair	hair	hair
1H	CS	1HSQ06	234689.5082	696654.3861	marten	0	0	NA	NA	1	0	0	hair	hair	hair	hair
1H	CS	1HSQ07	234608.7561	696921.2305	marten	0	0	0	0	1	0.96	0	both	hair	hair	hair
1H	CS	1HSQ08	234584.5502	697207.7089	marten	0	0	0	0	0.97	1	0	hair	both	hair	hair
1J	CS	1JSQ01	235972.1189	691571.9287	marten	0	0	0	0	0.67	0.41	0	hair	hair	hair	hair
1J	CS	1JSQ02	235869.4634	690409.3675	marten	0	0	0	0	0.88	1	0	hair	hair	hair	hair
1J	CS	1JSQ03	235526.6832	690202.5077	marten	0	0	1	1	1	0.99	0	both	hair	hair	hair
1J	CS	1JSQ04	235100.8488	690102.9026	marten	0	0	0	0	1	0	0	hair	hair	hair	hair
1J	CS	1JSQ05	235332.7119	690767.2352	marten	0	0	0	0	0.78	0.13	0	hair	hair	hair	hair
1J	CS	1JSQ06	235726.1855	690851.1477	marten	0	0	1	1	0.99	1	0	hair	hair	hair	both
1J	CS	1JSQ07	235447.1362	691843.5317	marten	0	0	0	0	0.59	1	0	hair	hair	hair	hair
1J	CS	1JSQ08	235474.1166	691528.2229	marten	0	0	1	0	0.91	1	0	hair	hair	both	hair
1J	CS	1JSQ09	235615.512	691270.9427	marten	0	1	0	1	0.96	1	0	hair	both	hair	hair
1K	CS	1KSQ01	255967.4145	687653.8798	marten	0	0	0	0	0.78	0.63	0.67	hair	hair	both	hair
1K	CS	1KSQ02	255300.2681	687419.0008	marten	0	0	0	0	0.5	1	0	hair	hair	hair	hair
1K	CS	1KSQ03	255751.5064	687052.7472	marten	0	0	0	0	0.91	1	0.5	hair	hair	hair	both
1K	CS	1KSQ04	255992.7435	687341.2927	marten	0	0	0	0	0.99	1	0.6	hair	hair	hair	hair
1K	CS	1KSQ05	256256.5245	687106.226	marten	0	0	0	0	0.93	1	0.4	hair	hair	hair	hair
1K	CS	1KSQ06	256627.3589	687449.6369	marten	0	0	0	0	0.73	1	1	both	hair	hair	hair
1K	CS	1KSQ07	256324.1257	687570.542	marten	0	0	0	0	0.69	0.08	0.6	hair	both	hair	hair
1K	CS	1KSQ08	256581.1052	686889.279	marten	NA	0	0	0	0.61	1	1	hair	hair	hair	hair
1Q	CS	1QSQ01	239167.8272	682994.8177	marten	0	0	0	0	0.89	1	1	hair	hair	hair	hair
1Q	CS	1QSQ02	239211.5681	682490.6442	marten	0	0	0	0	0.96	1	1	hair	hair	hair	hair
1Q	CS	1QSQ03	239337.5656	682218.1536	marten	0	0	0	0	0.74	1	1	both	hair	hair	hair
1Q	CS	1QSQ04	239030.6372	682428.5746	marten	0	0	0	0	0.93	1	1	hair	hair	hair	hair
1Q	CS	1QSQ05	238739.1834	682712.0368	marten	0	0	1	0	0.8	1	1	hair	hair	both	hair
1Q	CS	1QSQ06	239095.7825	683454.1053	marten	0	0	0	0	0.73	1	0.5	hair	both	hair	hair
1Q	CS	1QSQ07	238790.2214	683628.8896	marten	0	0	0	0	0.73	1	0.5	hair	hair	hair	hair
1Q	CS	1QSQ08	238597.6226	683893.3754	marten	0	0	0	0	0.69	1	0.5	hair	hair	hair	both
1Q	CS	1QSQ09	238719.6476	683228.7398	marten	0	0	0	0	0.77	1	0.33	hair	hair	hair	hair
2L	BO	2LSQ01	330570.7346	637438.7235	marten	0	0	0	0	1	0	0.2	hair	hair	hair	hair
2L	BO	2LSQ02	330301.4835	637705.6261	marten	0	0	0	0	0.97	0.9	0.33	both	hair	hair	hair
2L	BO	2LSQ03	330754.5185	637155.2701	marten	0	0	0	1	1	0	0	hair	hair	hair	hair
2L	BO	2LSQ04	331070.3169	636140.5245	marten	1	1	1	1	0.97	0	0	hair	hair	hair	both
2L	BO	2LSQ05	331101.306	636740.1091	marten	0	1	1	1	1	0	0.33	hair	both	hair	hair
2L	BO	2LSQ06	330456.9782	637084.2211	marten	0	0	0	0	1	0	0	hair	hair	hair	hair
2L	BO	2LSQ07	330127.3914	637401.6678	marten	0	0	0	0	1	0	0.2	hair	hair	hair	hair
2L	BO	2LSQ08	330922.3382	636403.3359	marten	0	0	0	0	1	0	0.25	hair	hair	hair	hair
2L	BO	2LSQ09	330767.7753	636793.4938	marten	NA	0	0	0	1	0	0.2	hair	hair	both	hair
2L	BO	2LSQ10	330123.1818	636971.2636	marten	0	0	0	0	1	0	0	hair	hair	hair	hair
2M	BO	2MSQ01	338311.9991	636462.051	marten	1	1	1	1	1	0	0	hair	hair	hair	hair
2M	BO	2MSQ02	338254.0001	636788.6899	marten	1	1	1	1	1	0	0	hair	hair	hair	both
2M	BO	2MSQ03	338546.5785	636977.8563	marten	1	1	1	1	1	0	0.33	hair	hair	hair	hair
2M	BO	2MSQ04	339094.2028	636866.3363	marten	1	1	1	1	0.89	0	0.33	both	hair	hair	hair
2M	BO	2MSQ05	338852.2717	636670.9283	marten	NA	1	1	1	1	0	0	hair	hair	hair	hair
2M	BO	2MSQ06	339239.2342	636592.1063	marten	NA	1	1	1	1	0	0.5	hair	both	hair	hair
2M	BO	2MSQ07	338526.6309	636120.8887	marten	1	1	1	1	1	0	0	hair	hair	hair	hair
2M	BO	2MSQ08	338900.2493	636293.8706	marten	1	1	1	1	1	0	0.17	hair	hair	hair	hair
2M	BO	2MSQ09	339326.9536	636135.6545	marten	1	1	1	1	1	0	0.5	hair	hair	hair	hair
2M	BO	2MSQ10	339534.5705	636360.0106	marten	1	1	1	1	0.94	0	0.8	hair	hair	hair	hair
2M	BO	2MSQ11	339731.7593	636615.3088	marten	0	0	0	1	0.91	0.73	0.75	hair	hair	hair	hair
2M	BO	2MSQ12	339527.9685	636798.017	marten	0	0	1	0	0.6	0.94	0.5	hair	hair	hair	hair
2M	BO	2MSQ13	339379.0611	637082.0501	marten	1	1	1	1	0.73	0.4	0.33	hair	hair	hair	hair
2M	BO	2MSQ14	338610.2915	636519.7483	marten	NA	NA	NA	NA	1	0	0	hair	hair	hair	hair
2M	BO	2MSQ15	338887.5557	637311.6671	marten	1	1	1	1	0.91	0.45	0.5	hair	hair	both	hair
2M	BO	2MSQ16	338600.2475	637311.2694	marten	1	1	0	1	0.98	0.06	0.67	hair	hair	hair	hair
2N	BO	2NSQ01	342655.77	633156.1797	marten	0	1	1	1	1	0	0	hair	hair	both	hair
2N	BO	2NSQ02	343888.6646	632180.5907	marten	1	1	1	1	0.94	0	0	both	hair	hair	hair
2N	BO	2NSQ03	343743.4946	632375.3376	marten	0	0	1	1	0.95	0	0	hair	hair	hair	hair
2N	BO	2NSQ04	343341.6664	632177.8064	marten	1	1	1	1	0.99	0	0.33	hair	hair	hair	hair
2N	BO	2NSQ05	343112.732	632534.6352	marten	1	1	1	1	0.96	0	0.67	hair	both	hair	hair
2N	BO	2NSQ06	342734.2164	632576.712	marten	0	1	1	1	1	0	1	hair	hair	hair	hair
2N	BO	2NSQ07	342943.3769	633173.8344	marten	0	1	1	1	1	0	0	hair	hair	hair	hair
2N	BO	2NSQ08	342398.1042	633400.808	marten	0	0	1	1	0.96	0.3	0	hair	hair	hair	hair
2N	BO	2NSQ09	342863.9888	633568.5277	marten	0	0	1	1	1	0	0	hair	hair	hair	hair
2N	BO	2NSQ10	342603.6803	633713.3225	marten	0	1	1	1	1	0	0	hair	hair	hair	hair
2N	BO	2NSQ11	343057.188	633876.4022	marten	0	0	1	1	0.99	0	0	hair	hair	hair	both
2P	BO	2PSQ01	324338.2465	638312.6353	marten	0	0	0	0	1	0	1	hair	hair	hair	hair
2P	BO	2PSQ02	324757.8815	638056.6498	marten	0	0	0	0	1	0	0.75	hair	hair	hair	hair
2P	BO	2PSQ03	324460.3131	638346.8322	marten	0	0	0	0	1	0	0.8	hair	hair	hair	hair
2P	BO	2PSQ04	324724.0885	638711.9978	marten	0	0	0	0	1	0	0.25	hair	hair	hair	hair
2P	BO	2PSQ05	324811.9215	639025.0907	marten	0	0	0	0	0.73	0.05	0	hair	hair	both	hair
2P	BO	2PSQ06	324981.5918	638319.055	marten	0	0	0	0	0.32	0.88	0.33	hair	hair	hair	both
2P	BO	2PSQ07	324205.7645	638067.0284	marten	0	0	0	0	1	0	1	hair	hair	hair	hair
2X	BO	2XSQ01	316725.7156	634785.5202	marten	0	0	0	0	0.56	0.08	1	hair	hair	both	hair
2X	BO	2XSQ02	317047.3431	634851.2045	marten	0	0	0	0	1	0.48	1	both	hair	hair	hair
2X	BO	2XSQ03	317234.1081	635024.7765	marten	0	0	0	0	0.95	0.65	1	hair	hair	hair	hair
2X	BO	2XSQ04	317159.4804	635250.5065	marten	0	0	0	0	0.43	1	1	hair	both	hair	hair
2X	BO	2XSQ05	316674.9806	635162.4256	marten	0	0	0	0	0.46	1	1	hair	hair	hair	both
2Y	BO	2YSQ01	321777.8762	659122.0132	marten	0	0	0	0	0.68	0.96	0.5	hair	hair	hair	hair
2Y	BO	2YSQ02	322088.8237	659122.756	marten	0	0	0	0	0.93	0	0.5	hair	both	hair	hair
2Y	BO	2YSQ03	322414.5975	659524.4651	marten	0	0	0	0	1	0.28	0.6	hair	hair	hair	hair
2Y	BO	2YSQ04	322703.7069	659353.2026	marten	0	0	0	0	1	0.22	0.67	both	hair	hair	hair
2Y	BO	2YSQ05	322675.5402	659632.5701	marten	0	0	0	0	0.64	0.89	0.5	hair	hair	hair	hair
2Y	BO	2YSQ06	322019.3419	659622.0683	marten	0	0	0	0	0.96	0.22	0.5	hair	hair	hair	hair
2Y	BO	2YSQ07	321836.9733	659625.355	marten	0	0	0	0	0.68	0.12	0.33	hair	hair	hair	hair
2Y	BO	2YSQ08	321300.3735	658874.9489	marten	0	0	0	0	0.82	1	1	hair	hair	both	hair
2Y	BO	2YSQ09	321196.3395	659196.2288	marten	0	0	0	0	0.92	0.57	1	hair	hair	hair	hair
2Y	BO	2YSQ10	321316.3092	659617.7482	marten	0	0	0	0	0.51	0.01	0.67	hair	hair	hair	both
2Y	BO	2YSQ11	321578.3804	659883.7362	marten	0	0	0	0	0.83	0	0.33	hair	hair	hair	hair
2Y	BO	2YSQ12	322387.5225	659776.2073	marten	0	0	0	0	0.62	0	0.75	hair	hair	hair	hair
2Z	BO	2ZSQ01	328566.9561	640254.7197	marten	0	0	0	0	0.83	0	1	hair	hair	hair	hair
2Z	BO	2ZSQ02	328364.8078	640631.7255	marten	0	0	0	0	1	0	0.5	hair	hair	hair	hair
2Z	BO	2ZSQ03	328457.8997	640931.196	marten	0	1	1	1	1	0	0.33	hair	hair	hair	hair
2Z	BO	2ZSQ04	328775.1264	641110.7855	marten	0	0	0	0	1	0	0.17	hair	hair	hair	hair
2Z	BO	2ZSQ05	329091.4873	640952.5675	marten	0	1	1	1	1	0	0	hair	hair	hair	hair
2Z	BO	2ZSQ06	328840.981	640700.0665	marten	0	1	1	1	1	0	0.2	hair	hair	hair	hair
2Z	BO	2ZSQ07	328113.8903	641140.3428	marten	0	0	1	1	1	0	0.25	hair	hair	hair	hair
2Z	BO	2ZSQ08	328135.1685	641877.2421	marten	0	1	1	1	1	0	0.33	hair	hair	hair	both
2Z	BO	2ZSQ09	328973.3391	641897.1162	marten	1	1	1	1	1	0	0	hair	hair	hair	hair
2Z	BO	2ZSQ10	329339.9431	641910.8585	marten	1	1	1	1	1	0	0	hair	hair	both	hair
2Z	BO	2ZSQ11	329913.1519	641813.9949	marten	1	1	1	1	1	0	0	hair	hair	hair	hair
2Z	BO	2ZSQ12	329402.9463	641733.5127	marten	1	1	1	1	1	0	0	hair	hair	hair	hair
2Z	BO	2ZSQ13	328509.7257	641397.3178	marten	1	1	1	1	1	0	0.17	hair	hair	hair	hair
2Z	BO	2ZSQ14	329014.4429	641585.3177	marten	1	1	1	1	1	0	0	hair	both	hair	hair
2Z	BO	2ZSQ15	329181.6811	641359.8532	marten	1	1	1	1	1	0	0	hair	hair	hair	hair
2Z	BO	2ZSQ16	328483.7247	641806.8324	marten	1	1	1	1	0.99	0	0.4	hair	hair	hair	hair
2Z	BO	2ZSQ17	328145.7046	641524.0832	marten	0	1	1	1	1	0	0.4	hair	hair	hair	hair
2Z	BO	2ZSQ18	328850.2329	639650.985	marten	0	0	0	0	1	0	1	hair	hair	hair	hair
2Z	BO	2ZSQ19	328863.6515	639493.3654	marten	0	0	0	0	1	0	1	hair	hair	hair	hair
1B	CS	1BSQ01	251419.6163	707133.2702	red	0	1	1	1	1	0.35	0	hair	hair	hair	both
1B	CS	1BSQ02	251783.9476	707091.1464	red	0	0	0	0	0.99	0	0	hair	hair	hair	hair
1B	CS	1BSQ03	251646.6802	707382.8538	red	1	1	1	1	1	0	0	hair	hair	both	hair
1B	CS	1BSQ04	251860.352	707678.9569	red	1	1	1	1	0.91	0	0	hair	hair	hair	hair
1B	CS	1BSQ05	251305.9519	706920.8672	red	0	0	0	0	0.7	0.87	0	both	hair	hair	hair
1B	CS	1BSQ06	251548.5242	706795.6531	red	0	0	0	0	0.86	0.97	0	hair	hair	hair	hair
1B	CS	1BSQ07	251304.1678	707697.6547	red	0	1	1	0	1	0	0	hair	both	hair	hair
1B	CS	1BSQ08	251255.9669	707937.2405	red	0	0	0	0	1	0	0	hair	hair	hair	hair
1C	CS	1CSQ01	259830.4348	708142.2264	red	1	0	0	1	1	0	0	both	hair	hair	hair
1C	CS	1CSQ02	258700.9824	708993.6567	red	0	1	NA	NA	0.72	0.61	0	hair	both	hair	hair
1C	CS	1CSQ03	258098.298	709626.2256	red	0	0	0	0	1	0	0	hair	hair	hair	hair
1C	CS	1CSQ04	258060.898	708867.4787	red	NA	0	1	1	1	0	0	hair	hair	hair	hair
1C	CS	1CSQ05	259036.2357	708403.6457	red	0	0	1	1	0.99	1	0	hair	hair	hair	hair
1C	CS	1CSQ06	259161.5252	708645.1396	red	NA	0	0	0	0.99	1	0	hair	hair	hair	hair
1C	CS	1CSQ07	259547.2766	708435.8203	red	0	0	0	0	0.83	0.21	0	hair	hair	hair	hair
1C	CS	1CSQ08	259780.4404	708568.9835	red	0	0	0	0	0.9	1	0	hair	hair	hair	hair
1C	CS	1CSQ09	259589.9286	708775.3401	red	0	0	0	0	1	1	0	hair	hair	hair	hair
1C	CS	1CSQ10	259104.3087	708895.2414	red	0	0	0	0	1	0.72	0	hair	hair	hair	both
1C	CS	1CSQ11	258318.9023	709077.4751	red	0	0	0	0	1	0.17	0	hair	hair	both	hair
1C	CS	1CSQ12	258837.0161	709253.385	red	0	0	0	0	0.88	0.91	0	hair	hair	hair	hair
1C	CS	1CSQ13	258809.9681	709013.5568	red	0	0	NA	0	0.82	0	0	hair	hair	hair	hair
1D	CS	1DSQ01	263405.0723	708386.0801	red	1	0	1	1	1	0.01	0.6	both	hair	hair	hair
1D	CS	1DSQ02	263081.9105	708620.8736	red	0	0	1	1	1	0	0.8	hair	hair	hair	hair
1D	CS	1DSQ03	263791.5309	708266.1446	red	1	1	1	1	0.89	1	0.33	hair	hair	hair	hair
1D	CS	1DSQ04	263551.3807	708248.7725	red	0	1	1	1	0.87	0.84	0.5	hair	hair	hair	both
1D	CS	1DSQ05	263228.7682	708167.7223	red	0	0	1	1	1	0.95	0.6	hair	hair	hair	hair
1D	CS	1DSQ06	262785.066	708275.5926	red	0	0	0	0	0.96	0.92	0.8	hair	hair	hair	hair
1D	CS	1DSQ07	262746.5541	708499.0027	red	0	0	1	0	1	0.42	0.8	hair	hair	both	hair
1D	CS	1DSQ08	262499.3153	708311.3124	red	0	0	1	1	0.94	0.86	0.75	hair	hair	hair	hair
1D	CS	1DSQ09	262332.6213	708529.5818	red	0	1	1	1	1	0	1	hair	both	hair	hair
1D	CS	1DSQ10	261991.9327	708975.6412	red	0	0	0	0	1	0	1	hair	hair	hair	hair
1E	CS	1ESQ01	254807.5702	677809.7725	red	NA	0	0	0	0.87	1	0	hair	hair	hair	hair
1E	CS	1ESQ02	254189.5687	677565.5406	red	0	0	0	0	0.94	0.72	1	both	hair	hair	hair
1E	CS	1ESQ03	254735.5169	677462.1278	red	0	0	0	0	0.42	1	0	hair	hair	hair	hair
1E	CS	1ESQ04	255562.6158	677294.669	red	0	0	0	0	0.43	1	0	hair	both	hair	hair
1E	CS	1ESQ05	255327.6277	677029.1901	red	0	0	0	0	0.73	1	0	hair	hair	hair	hair
1E	CS	1ESQ06	255307.5217	676642.7002	red	NA	0	0	0	0.98	1	0	hair	hair	hair	hair
1E	CS	1ESQ07	255235.0175	676170.6244	red	0	NA	0	0	0.9	1	0	hair	hair	hair	hair
1E	CS	1ESQ08	254719.6868	676145.393	red	0	NA	0	0	0.96	1	0	hair	hair	hair	hair
1E	CS	1ESQ09	254992.3595	676369.9205	red	0	0	0	0	0.93	1	0	hair	hair	both	hair
1E	CS	1ESQ10	254157.2059	676854.095	red	0	0	0	0	1	1	0	hair	hair	hair	both
1E	CS	1ESQ11	254448.3928	676526.0356	red	NA	0	0	0	0.85	1	0	hair	hair	hair	hair
1E	CS	1ESQ12	254784.1288	676720.9614	red	0	0	0	0	0.97	1	0	hair	hair	hair	hair
1E	CS	1ESQ13	254483.0253	676873.7637	red	0	0	0	0	1	1	0	hair	hair	hair	hair
1F	CS	1FSQ01	252998.7239	701141.3197	red	1	0	1	1	0.86	0.31	0	both	hair	hair	hair
1F	CS	1FSQ02	252164.6104	701550.9956	red	1	1	1	1	1	0.9	0	hair	hair	hair	hair
1F	CS	1FSQ03	252449.7116	701244.9798	red	0	0	0	1	0.99	1	0	hair	hair	hair	hair
1F	CS	1FSQ04	251555.7336	701397.1211	red	0	0	1	1	1	1	0	hair	hair	hair	hair
1F	CS	1FSQ05	251176.2944	701496.0427	red	0	1	1	1	0.94	1	0	hair	hair	both	hair
1F	CS	1FSQ06	251930.2941	701219.0156	red	0	0	0	0	0.88	0.81	0	hair	hair	hair	hair
1F	CS	1FSQ07	251234.7345	700625.9975	red	0	1	1	1	1	1	0	hair	both	hair	hair
1F	CS	1FSQ08	251500.8525	700751.5717	red	0	1	1	1	0.75	1	0	hair	hair	hair	hair
1F	CS	1FSQ09	251266.211	700260.2991	red	0	0	1	1	0.75	1	0	hair	hair	hair	hair
1F	CS	1FSQ10	252788.6496	701942.9002	red	0	1	1	0	1	0	0	hair	hair	hair	hair
1F	CS	1FSQ11	252318.982	701826.8475	red	1	1	1	1	1	0	0	hair	hair	hair	both
1F	CS	1FSQ12	252574.9849	701674.8482	red	1	1	1	1	1	0.15	0	hair	hair	hair	hair
1F	CS	1FSQ13	252842.4147	701566.264	red	1	1	1	1	1	0.09	0	hair	hair	hair	hair
1F	CS	1FSQ14	252284.4519	700177.2822	red	0	1	1	1	1	0.65	0	hair	hair	hair	hair
1F	CS	1FSQ15	252665.1532	700184.0659	red	0	0	0	0	1	1	0	hair	hair	hair	hair
1G	CS	1GSQ01	238316.9799	695649.5495	red	0	0	0	0	0.97	0.35	0	hair	hair	hair	hair
1G	CS	1GSQ02	238464.5377	695343.6893	red	0	0	0	0	0.83	0.85	0	hair	hair	hair	hair
1G	CS	1GSQ03	238846.5468	695284.2884	red	0	0	0	0	1	0.43	0	hair	hair	hair	hair
1G	CS	1GSQ04	238644.5377	695833.2217	red	0	NA	0	0	0.73	0	0	hair	hair	hair	both
1G	CS	1GSQ05	238356.8595	696060.5081	red	0	0	0	0	1	0.44	0	hair	hair	hair	hair
1G	CS	1GSQ06	238186.4895	696347.5775	red	0	0	0	0	1	1	0	hair	hair	hair	hair
1G	CS	1GSQ07	238628.9019	696157.32	red	0	1	0	0	1	0.22	0	hair	both	hair	hair
1G	CS	1GSQ08	237840.1804	696046.1296	red	0	0	0	0	0.98	0.98	0	both	hair	hair	hair
1G	CS	1GSQ09	237778.5345	696633.8432	red	0	0	0	0	0.95	1	0	hair	hair	hair	hair
1G	CS	1GSQ10	237541.4119	696862.3661	red	0	0	1	0	0.92	0.76	0	hair	hair	both	hair
1G	CS	1GSQ11	237224.393	696660.4756	red	0	0	1	1	0.72	0.76	0	hair	hair	hair	hair
1G	CS	1GSQ12	237386.5202	696358.9675	red	0	0	0	0	1	1	0	hair	hair	hair	hair
1G	CS	1GSQ13	237415.2679	696029.1225	red	0	0	0	0	1	0.9	0	hair	hair	hair	hair
1G	CS	1GSQ14	237219.2976	695710.483	red	0	0	0	0	0.94	1	0	hair	hair	hair	hair
1H	CS	1HSQ01	234484.5212	697773.9677	red	0	0	0	0	0.72	1	0	hair	hair	hair	hair
1H	CS	1HSQ02	234087.293	697718.954	red	0	0	0	0	0.99	1	0	hair	hair	both	hair
1H	CS	1HSQ03	233751.0385	697631.2361	red	0	0	0	0	1	1	0	hair	hair	hair	hair
1H	CS	1HSQ04	234831.4608	696136.1113	red	0	0	0	0	1	0.08	0	hair	hair	hair	both
1H	CS	1HSQ05	234793.6693	696465.2877	red	0	0	0	0	1	0	0	hair	hair	hair	hair
1H	CS	1HSQ06	234689.5082	696654.3861	red	0	0	NA	NA	1	0	0	hair	hair	hair	hair
1H	CS	1HSQ07	234608.7561	696921.2305	red	0	0	0	0	1	0.96	0	both	hair	hair	hair
1H	CS	1HSQ08	234584.5502	697207.7089	red	0	0	0	0	0.97	1	0	hair	both	hair	hair
1J	CS	1JSQ01	235972.1189	691571.9287	red	0	0	0	0	0.67	0.41	0	hair	hair	hair	hair
1J	CS	1JSQ02	235869.4634	690409.3675	red	0	0	0	0	0.88	1	0	hair	hair	hair	hair
1J	CS	1JSQ03	235526.6832	690202.5077	red	0	0	0	0	1	0.99	0	both	hair	hair	hair
1J	CS	1JSQ04	235100.8488	690102.9026	red	0	0	0	0	1	0	0	hair	hair	hair	hair
1J	CS	1JSQ05	235332.7119	690767.2352	red	0	0	0	0	0.78	0.13	0	hair	hair	hair	hair
1J	CS	1JSQ06	235726.1855	690851.1477	red	0	0	0	0	0.99	1	0	hair	hair	hair	both
1J	CS	1JSQ07	235447.1362	691843.5317	red	0	0	0	0	0.59	1	0	hair	hair	hair	hair
1J	CS	1JSQ08	235474.1166	691528.2229	red	0	0	0	0	0.91	1	0	hair	hair	both	hair
1J	CS	1JSQ09	235615.512	691270.9427	red	0	0	0	0	0.96	1	0	hair	both	hair	hair
1K	CS	1KSQ01	255967.4145	687653.8798	red	0	0	0	0	0.78	0.63	0.67	hair	hair	both	hair
1K	CS	1KSQ02	255300.2681	687419.0008	red	0	0	0	0	0.5	1	0	hair	hair	hair	hair
1K	CS	1KSQ03	255751.5064	687052.7472	red	0	0	0	0	0.91	1	0.5	hair	hair	hair	both
1K	CS	1KSQ04	255992.7435	687341.2927	red	0	0	0	0	0.99	1	0.6	hair	hair	hair	hair
1K	CS	1KSQ05	256256.5245	687106.226	red	0	0	0	0	0.93	1	0.4	hair	hair	hair	hair
1K	CS	1KSQ06	256627.3589	687449.6369	red	0	0	0	0	0.73	1	1	both	hair	hair	hair
1K	CS	1KSQ07	256324.1257	687570.542	red	0	0	0	0	0.69	0.08	0.6	hair	both	hair	hair
1K	CS	1KSQ08	256581.1052	686889.279	red	NA	0	0	0	0.61	1	1	hair	hair	hair	hair
1Q	CS	1QSQ01	239167.8272	682994.8177	red	0	0	0	0	0.89	1	1	hair	hair	hair	hair
1Q	CS	1QSQ02	239211.5681	682490.6442	red	0	0	0	0	0.96	1	1	hair	hair	hair	hair
1Q	CS	1QSQ03	239337.5656	682218.1536	red	0	0	0	0	0.74	1	1	both	hair	hair	hair
1Q	CS	1QSQ04	239030.6372	682428.5746	red	0	0	0	0	0.93	1	1	hair	hair	hair	hair
1Q	CS	1QSQ05	238739.1834	682712.0368	red	0	0	0	0	0.8	1	1	hair	hair	both	hair
1Q	CS	1QSQ06	239095.7825	683454.1053	red	0	0	0	0	0.73	1	0.5	hair	both	hair	hair
1Q	CS	1QSQ07	238790.2214	683628.8896	red	0	0	0	0	0.73	1	0.5	hair	hair	hair	hair
1Q	CS	1QSQ08	238597.6226	683893.3754	red	0	0	0	0	0.69	1	0.5	hair	hair	hair	both
1Q	CS	1QSQ09	238719.6476	683228.7398	red	0	0	0	0	0.77	1	0.33	hair	hair	hair	hair
2L	BO	2LSQ01	330570.7346	637438.7235	red	0	0	0	0	1	0	0.2	hair	hair	hair	hair
2L	BO	2LSQ02	330301.4835	637705.6261	red	1	0	0	0	0.97	0.9	0.33	both	hair	hair	hair
2L	BO	2LSQ03	330754.5185	637155.2701	red	0	0	0	0	1	0	0	hair	hair	hair	hair
2L	BO	2LSQ04	331070.3169	636140.5245	red	0	0	0	1	0.97	0	0	hair	hair	hair	both
2L	BO	2LSQ05	331101.306	636740.1091	red	0	1	0	0	1	0	0.33	hair	both	hair	hair
2L	BO	2LSQ06	330456.9782	637084.2211	red	0	0	0	0	1	0	0	hair	hair	hair	hair
2L	BO	2LSQ07	330127.3914	637401.6678	red	0	0	0	0	1	0	0.2	hair	hair	hair	hair
2L	BO	2LSQ08	330922.3382	636403.3359	red	0	0	0	0	1	0	0.25	hair	hair	hair	hair
2L	BO	2LSQ09	330767.7753	636793.4938	red	NA	0	0	0	1	0	0.2	hair	hair	both	hair
2L	BO	2LSQ10	330123.1818	636971.2636	red	0	0	0	0	1	0	0	hair	hair	hair	hair
2M	BO	2MSQ01	338311.9991	636462.051	red	0	0	0	0	1	0	0	hair	hair	hair	hair
2M	BO	2MSQ02	338254.0001	636788.6899	red	0	0	0	0	1	0	0	hair	hair	hair	both
2M	BO	2MSQ03	338546.5785	636977.8563	red	0	0	0	0	1	0	0.33	hair	hair	hair	hair
2M	BO	2MSQ04	339094.2028	636866.3363	red	0	0	0	0	0.89	0	0.33	both	hair	hair	hair
2M	BO	2MSQ05	338852.2717	636670.9283	red	NA	0	0	0	1	0	0	hair	hair	hair	hair
2M	BO	2MSQ06	339239.2342	636592.1063	red	NA	0	0	0	1	0	0.5	hair	both	hair	hair
2M	BO	2MSQ07	338526.6309	636120.8887	red	0	0	0	0	1	0	0	hair	hair	hair	hair
2M	BO	2MSQ08	338900.2493	636293.8706	red	0	0	0	0	1	0	0.17	hair	hair	hair	hair
2M	BO	2MSQ09	339326.9536	636135.6545	red	0	0	0	0	1	0	0.5	hair	hair	hair	hair
2M	BO	2MSQ10	339534.5705	636360.0106	red	0	0	0	0	0.94	0	0.8	hair	hair	hair	hair
2M	BO	2MSQ11	339731.7593	636615.3088	red	0	0	0	0	0.91	0.73	0.75	hair	hair	hair	hair
2M	BO	2MSQ12	339527.9685	636798.017	red	0	0	0	0	0.6	0.94	0.5	hair	hair	hair	hair
2M	BO	2MSQ13	339379.0611	637082.0501	red	0	0	0	0	0.73	0.4	0.33	hair	hair	hair	hair
2M	BO	2MSQ14	338610.2915	636519.7483	red	NA	NA	NA	NA	1	0	0	hair	hair	hair	hair
2M	BO	2MSQ15	338887.5557	637311.6671	red	0	0	0	0	0.91	0.45	0.5	hair	hair	both	hair
2M	BO	2MSQ16	338600.2475	637311.2694	red	0	0	0	0	0.98	0.06	0.67	hair	hair	hair	hair
2N	BO	2NSQ01	342655.77	633156.1797	red	0	0	0	0	1	0	0	hair	hair	both	hair
2N	BO	2NSQ02	343888.6646	632180.5907	red	0	0	0	0	0.94	0	0	both	hair	hair	hair
2N	BO	2NSQ03	343743.4946	632375.3376	red	0	0	0	0	0.95	0	0	hair	hair	hair	hair
2N	BO	2NSQ04	343341.6664	632177.8064	red	0	0	0	0	0.99	0	0.33	hair	hair	hair	hair
2N	BO	2NSQ05	343112.732	632534.6352	red	0	0	0	0	0.96	0	0.67	hair	both	hair	hair
2N	BO	2NSQ06	342734.2164	632576.712	red	0	0	0	0	1	0	1	hair	hair	hair	hair
2N	BO	2NSQ07	342943.3769	633173.8344	red	0	0	0	0	1	0	0	hair	hair	hair	hair
2N	BO	2NSQ08	342398.1042	633400.808	red	0	0	0	0	0.96	0.3	0	hair	hair	hair	hair
2N	BO	2NSQ09	342863.9888	633568.5277	red	0	0	0	0	1	0	0	hair	hair	hair	hair
2N	BO	2NSQ10	342603.6803	633713.3225	red	0	0	0	0	1	0	0	hair	hair	hair	hair
2N	BO	2NSQ11	343057.188	633876.4022	red	0	0	0	0	0.99	0	0	hair	hair	hair	both
2P	BO	2PSQ01	324338.2465	638312.6353	red	0	0	0	0	1	0	1	hair	hair	hair	hair
2P	BO	2PSQ02	324757.8815	638056.6498	red	0	0	0	0	1	0	0.75	hair	hair	hair	hair
2P	BO	2PSQ03	324460.3131	638346.8322	red	0	0	0	1	1	0	0.8	hair	hair	hair	hair
2P	BO	2PSQ04	324724.0885	638711.9978	red	0	0	0	0	1	0	0.25	hair	hair	hair	hair
2P	BO	2PSQ05	324811.9215	639025.0907	red	0	0	0	0	0.73	0.05	0	hair	hair	both	hair
2P	BO	2PSQ06	324981.5918	638319.055	red	0	0	0	0	0.32	0.88	0.33	hair	hair	hair	both
2P	BO	2PSQ07	324205.7645	638067.0284	red	0	0	0	1	1	0	1	hair	hair	hair	hair
2X	BO	2XSQ01	316725.7156	634785.5202	red	0	0	0	0	0.56	0.08	1	hair	hair	both	hair
2X	BO	2XSQ02	317047.3431	634851.2045	red	0	0	0	0	1	0.48	1	both	hair	hair	hair
2X	BO	2XSQ03	317234.1081	635024.7765	red	0	0	0	0	0.95	0.65	1	hair	hair	hair	hair
2X	BO	2XSQ04	317159.4804	635250.5065	red	0	0	0	0	0.43	1	1	hair	both	hair	hair
2X	BO	2XSQ05	316674.9806	635162.4256	red	0	0	0	0	0.46	1	1	hair	hair	hair	both
2Y	BO	2YSQ01	321777.8762	659122.0132	red	0	0	0	0	0.68	0.96	0.5	hair	hair	hair	hair
2Y	BO	2YSQ02	322088.8237	659122.756	red	0	0	0	0	0.93	0	0.5	hair	both	hair	hair
2Y	BO	2YSQ03	322414.5975	659524.4651	red	0	0	0	0	1	0.28	0.6	hair	hair	hair	hair
2Y	BO	2YSQ04	322703.7069	659353.2026	red	0	0	0	0	1	0.22	0.67	both	hair	hair	hair
2Y	BO	2YSQ05	322675.5402	659632.5701	red	0	0	0	0	0.64	0.89	0.5	hair	hair	hair	hair
2Y	BO	2YSQ06	322019.3419	659622.0683	red	0	0	0	0	0.96	0.22	0.5	hair	hair	hair	hair
2Y	BO	2YSQ07	321836.9733	659625.355	red	0	0	0	0	0.68	0.12	0.33	hair	hair	hair	hair
2Y	BO	2YSQ08	321300.3735	658874.9489	red	0	0	0	0	0.82	1	1	hair	hair	both	hair
2Y	BO	2YSQ09	321196.3395	659196.2288	red	0	0	0	0	0.92	0.57	1	hair	hair	hair	hair
2Y	BO	2YSQ10	321316.3092	659617.7482	red	0	0	0	0	0.51	0.01	0.67	hair	hair	hair	both
2Y	BO	2YSQ11	321578.3804	659883.7362	red	0	0	0	0	0.83	0	0.33	hair	hair	hair	hair
2Y	BO	2YSQ12	322387.5225	659776.2073	red	0	0	0	0	0.62	0	0.75	hair	hair	hair	hair
2Z	BO	2ZSQ01	328566.9561	640254.7197	red	0	0	0	0	0.83	0	1	hair	hair	hair	hair
2Z	BO	2ZSQ02	328364.8078	640631.7255	red	0	0	0	0	1	0	0.5	hair	hair	hair	hair
2Z	BO	2ZSQ03	328457.8997	640931.196	red	0	0	0	0	1	0	0.33	hair	hair	hair	hair
2Z	BO	2ZSQ04	328775.1264	641110.7855	red	0	0	0	0	1	0	0.17	hair	hair	hair	hair
2Z	BO	2ZSQ05	329091.4873	640952.5675	red	0	0	0	0	1	0	0	hair	hair	hair	hair
2Z	BO	2ZSQ06	328840.981	640700.0665	red	0	0	0	0	1	0	0.2	hair	hair	hair	hair
2Z	BO	2ZSQ07	328113.8903	641140.3428	red	0	0	0	0	1	0	0.25	hair	hair	hair	hair
2Z	BO	2ZSQ08	328135.1685	641877.2421	red	0	0	0	0	1	0	0.33	hair	hair	hair	both
2Z	BO	2ZSQ09	328973.3391	641897.1162	red	0	0	0	0	1	0	0	hair	hair	hair	hair
2Z	BO	2ZSQ10	329339.9431	641910.8585	red	0	0	1	0	1	0	0	hair	hair	both	hair
2Z	BO	2ZSQ11	329913.1519	641813.9949	red	0	0	0	0	1	0	0	hair	hair	hair	hair
2Z	BO	2ZSQ12	329402.9463	641733.5127	red	0	0	0	0	1	0	0	hair	hair	hair	hair
2Z	BO	2ZSQ13	328509.7257	641397.3178	red	0	0	0	0	1	0	0.17	hair	hair	hair	hair
2Z	BO	2ZSQ14	329014.4429	641585.3177	red	0	1	0	0	1	0	0	hair	both	hair	hair
2Z	BO	2ZSQ15	329181.6811	641359.8532	red	0	0	0	0	1	0	0	hair	hair	hair	hair
2Z	BO	2ZSQ16	328483.7247	641806.8324	red	0	0	0	0	0.99	0	0.4	hair	hair	hair	hair
2Z	BO	2ZSQ17	328145.7046	641524.0832	red	0	0	0	0	1	0	0.4	hair	hair	hair	hair
2Z	BO	2ZSQ18	328850.2329	639650.985	red	0	0	0	0	1	0	1	hair	hair	hair	hair
2Z	BO	2ZSQ19	328863.6515	639493.3654	red	0	0	0	0	1	0	1	hair	hair	hair	hair
